# Supplementary material for: Transient ligand contacts of the intrinsically disordered N-terminus of neuropeptide Y2 receptor regulate arrestin-3 recruitment
Source: Nat Commun. 2025 Sep 19;16:8326. doi: 10.1038/s41467-025-64051-4 (PMC12449476; doi:10.1038/s41467-025-64051-4)
Supplement: Supplementary file 3 — Supplementary Data 1 [file 41467_2025_64051_MOESM3_ESM.xlsx]

## Sheet: Y2R-NPY_peptides
A	B	C	D	E	F	G	H	I	J	K	L	M	N	O	P	Q	R	S	T	U	V	W	X
Region	Y2R full length	Y2R N-term peptide	Peptide Modified Sequence @ showes XL site in the peptide	XL position Y2R	XL position photo-NPY	MeroX Score	m/z	z	[M+H]+	M calc	retention in s	Dev(ppm)	found peptide 1	peptide 1 found in	Start position of peptide 1	End position of peptide 1	found peptide 2	peptide 2 found in	Start position of peptide 2	End position of peptide 2	Site 1	Site 2	Scan
Y2R-NPY Extracellular	Detected	Detected	DENQTVE-YYSApLR-[photoLeucine (XL)@7,5]	E15	pL24	84	795.356	2	1589.7	1589.71	2061.12	-2.42	[DENQTVE]	Y2R	9	16	[YYSAlR]	photo-NPY	20	26	E7	l5	File:"timsTOF_20230302_Pierce_CytC_1pmol_Pierce_50fmol_Bicelle-Y2R-NPY_XL_DDA_01_RD2_1_4101.d", NativeID:"scan=5107, Cmpd 5128, +MS2(795.3556), 37.0eV, 34.4min, 1/K0=1.043, #9737-9747" (0.0)
Y2R-NPY Extracellular	Detected	Detected	DPEPELIDSTK-HYINpLITR-[photoLeucine (XL)@3,5]	E37	pL30	100	752.725	3	2256.16	2256.15	2825.4	3.74	[DPEPELIDSTK]	Y2R	35	46	[HYINlITR]	photo-NPY	26	34	E5	l5	File:"timsTOF_20230302_Pierce_CytC_1pmol_Pierce_50fmol_Bicelle-Y2R-NPY_XL_DDA_01_RD2_1_4101.d", NativeID:"scan=11709, Cmpd 11754, +MS2(752.7246), 32.7eV, 47.1+-0.3min, 1/K0=0.929, #13366-13530" (0.0)
Y2R-NPY Extracellular	Detected	Detected	DPEPELIDSTK-HYINpLITR-[photoLeucine (XL)@5,5]	E39	pL30	97	564.794	4	2256.15	2256.15	2840.99	1.63	[DPEPELIDSTK]	Y2R	35	46	[HYINlITR]	photo-NPY	26	34	E5	l5	File:"timsTOF_20230302_Pierce_CytC_1pmol_Pierce_50fmol_Bicelle-Y2R-NPY_XL_DDA_01_RD2_1_4101.d", NativeID:"scan=11699, Cmpd 11736, +MS2(564.7940), 28.7eV, 47.4min, 1/K0=0.829, #13518-13525" (0.0)
Y2R-NPY Extracellular	Detected	Detected	DPEPELIDSTK-YYSApLR-[photoLeucine (XL)@5,5]	E39	pL24	106	841.901	2	1682.8	1682.79	2271.54	2.24	[DPEPELID]	Y2R	35	43	[YYSAlR]	photo-NPY	20	26	E5	l5	File:"timsTOF_090822_Y2R-pMet-pNPY_XL3_S-Trap_RD4_1_3395.d", NativeID:"scan=5831, Cmpd 5751, +MS2(841.9009), 38.8eV, 37.9+-0.2min, 1/K0=1.088, #10687-10817" (0.0)
Y2R-NPY Extracellular	Detected	Detected	DPEPELID-YYSApLR-[photoLeucine (XL)@4,5]	E39	pL24	79	841.897	2	1682.79	1682.79	2818.8	-1.93	[DPEPELID]	Y2R	35	43	[YYSAlR]	photo-NPY	20	26	P4	l5	File:"timsTOF_20230302_Pierce_CytC_1pmol_Pierce_50fmol_Bicelle-Y2R-NPY_XL_DDA_01_RD2_1_4101.d", NativeID:"scan=11514, Cmpd 11539, +MS2(841.8974), 38.0eV, 47.0min, 1/K0=1.070, #13409-13418" (0.0)
Y2R-NPY Extracellular	Detected	Detected	DPEPELID-YYSApLR-[photoLeucine (XL)@3,5]	E37	pL24	70	841.903	2	1682.8	1682.79	2872.89	4.15	[DPEPELID]	Y2R	35	43	[YYSAlR]	photo-NPY	20	26	E3	l5	File:"timsTOF_20230302_Pierce_CytC_1pmol_Pierce_50fmol_Bicelle-Y2R-NPY_XL_DDA_01_RD2_1_4101.d", NativeID:"scan=12126, Cmpd 12163, +MS2(841.9025), 38.5eV, 47.9+-0.3min, 1/K0=1.082, #13600-13762" (0.0)
Y2R-NPY Extracellular	Detected	Detected	DPEPELI-YYSApLR-[photoLeucine (XL)@3,5]	E37	pL24	99	784.388	2	1567.77	1567.76	3039.33	2.5	[DPEPELI]	Y2R	35	42	[YYSAlR]	photo-NPY	20	26	E3	l5	File:"timsTOF_20230302_Pierce_CytC_1pmol_Pierce_50fmol_Bicelle-Y2R-NPY_XL_DDA_01_RD2_1_4101.d", NativeID:"scan=13585, Cmpd 13628, +MS2(784.3875), 37.3eV, 50.7+-0.3min, 1/K0=1.053, #14386-14582" (0.0)
Y2R-NPY Extracellular	Detected	Detected	DPEPELI-YYSApLR-[photoLeucine (XL)@5,5]	E39	pL24	55	523.26	3	1567.77	1567.76	3039.84	1.01	[DPEPELI]	Y2R	35	42	[YYSAlR]	photo-NPY	20	26	P2	l5	File:"timsTOF_20230302_Pierce_CytC_1pmol_Pierce_50fmol_Bicelle-Y2R-NPY_XL_DDA_01_RD2_1_4101.d", NativeID:"scan=13621, Cmpd 13649, +MS2(523.2600), 27.7eV, 50.7+-0.4min, 1/K0=0.806, #14381-14587" (0.0)
Y2R-NPY Extracellular	Undetected	Detected	ENQTVEEMK-HYINpLITR-[photoLeucine (XL)@7,5]	E16	pL30	51	707.353	3	2120.05	2120.04	2380.27	0.49	[ENQTVEEMK]	Y2R	10	19	[HYINlITR]	photo-NPY	26	34	E6	l5	File:"timsTOF_20230302_Pierce_CytC_1pmol_Pierce_50fmol_N-term-Y2R-NPY_XL_DDA_01_RD3_1_4102.d", NativeID:"scan=7459, Cmpd 7458, +MS2(707.3532), 31.1eV, 39.7min, 1/K0=0.892, #11275-11280" (0.0)
Y2R-NPY Extracellular	Undetected	Detected	ENQTVEEMK-YYSApLR-[photoLeucine (XL)@7,5]	E16	pL24	99	931.934	2	1862.86	1862.86	2150.52	1.42	[ENQTVEEMK]	Y2R	10	19	[YYSAlR]	photo-NPY	20	26	E7	l5	File:"timsTOF_20230302_Pierce_CytC_1pmol_Pierce_50fmol_N-term-Y2R-NPY_XL_DDA_01_RD3_1_4102.d", NativeID:"scan=5447, Cmpd 5431, +MS2(931.9344), 43.1eV, 35.9+-0.1min, 1/K0=1.199, #10147-10182" (0.0)
Y2R-NPY Extracellular	Detected	Detected	GELVPDPEPELI-HYINpLITR-[photoLeucine (XL)@6,5]	D35	pL30	63	1160.62	2	2320.22	2320.22	2726.26	1.82	[GELVPDPEPELI]	Y2R	30	42	[HYINlITR]	photo-NPY	26	34	D6	l5	File:"timsTOF_090822_Y2R-pMet-pNPY_XL3_S-Trap_RD4_1_3395.d", NativeID:"scan=8354, Cmpd 8377, +MS2(1160.6149), 46.5eV, 45.4min, 1/K0=1.286, #12933-12956" (0.0)
Y2R-NPY Extracellular	Detected	Detected	HYINpLITR-DENQTVE-[photoLeucine (XL)@5,2]	E10	pL30	111	923.954	2	1846.9	1846.89	1992.1	3.82	[HYINlITR]	photo-NPY	26	34	[DENQTVE]	Y2R	9	16	l5	E2	File:"timsTOF_090822_Y2R-pMet-pNPY_XL2_S-Trap_RD3_1_3393.d", NativeID:"scan=4200, Cmpd 4114, +MS2(923.9537), 40.1eV, 33.2+-0.4min, 1/K0=1.122, #9264-9468" (0.0)
Y2R-NPY Extracellular	Detected	Detected	HYINpLITR-DENQTVE-[photoLeucine (XL)@5,7]	E15	pL30	111	923.953	2	1846.9	1846.89	2403.99	2.67	[HYINlITR]	photo-NPY	26	34	[DENQTVE]	Y2R	9	16	l5	E7	File:"timsTOF_20230302_Pierce_CytC_1pmol_Pierce_50fmol_Bicelle-Y2R-NPY_XL_DDA_01_RD2_1_4101.d", NativeID:"scan=8249, Cmpd 7915, +MS2(923.9526), 39.6eV, 40.1+-0.4min, 1/K0=1.118, #11297-11510" (0.0)
Y2R-NPY Extracellular	Detected	Detected	HYINpLITR-DPEPELI-[photoLeucine (XL)@5,3]	E37	pL30	102	912.979	2	1824.95	1824.95	3336.04	0.75	[HYINlITR]	photo-NPY	26	34	[DPEPELI]	Y2R	35	42	l5	E3	File:"timsTOF_20230302_Pierce_CytC_1pmol_Pierce_50fmol_Bicelle-Y2R-NPY_XL_DDA_01_RD2_1_4101.d", NativeID:"scan=15460, Cmpd 15445, +MS2(912.9788), 41.1eV, 55.6min, 1/K0=1.150, #15917-15922" (0.0)
Y2R-NPY Extracellular	Detected	Detected	HYINpLITR-DPEPELI-[photoLeucine (XL)@5,5]	E39	pL30	92	608.989	3	1824.95	1824.95	3253.09	1.98	[HYINlITR]	photo-NPY	26	34	[DPEPELI]	Y2R	35	42	l5	E5	File:"timsTOF_20230302_Pierce_CytC_1pmol_Pierce_50fmol_Bicelle-Y2R-NPY_XL_DDA_01_RD2_1_4101.d", NativeID:"scan=14890, Cmpd 14915, +MS2(608.9891), 29.6eV, 54.2min, 1/K0=0.854, #15509-15526" (0.0)
Y2R-NPY Extracellular	Detected	Detected	HYINpLITR-DPEPELID-[photoLeucine (XL)@5,1]	D35	pL30	107	647.333	3	1939.98	1939.98	3031.27	4.9	[HYINlITR]	photo-NPY	26	34	[DPEPELID]	Y2R	35	43	l5	D1	File:"timsTOF_20230302_Pierce_CytC_1pmol_Pierce_50fmol_Bicelle-Y2R-NPY_XL_DDA_01_RD2_1_4101.d", NativeID:"scan=13306, Cmpd 13351, +MS2(647.3333), 31.8eV, 50.5min, 1/K0=0.908, #14441-14444" (0.0)
Y2R-NPY Extracellular	Detected	Detected	HYINpLITR-DPEPELID-[photoLeucine (XL)@5,3]	E37	pL30	107	647.333	3	1939.98	1939.98	3031.27	4.9	[HYINlITR]	photo-NPY	26	34	[DPEPELID]	Y2R	35	43	l5	D1	File:"timsTOF_20230302_Pierce_CytC_1pmol_Pierce_50fmol_Bicelle-Y2R-NPY_XL_DDA_01_RD2_1_4101.d", NativeID:"scan=13306, Cmpd 13351, +MS2(647.3333), 31.8eV, 50.5min, 1/K0=0.908, #14441-14444" (0.0)
Y2R-NPY Extracellular	Detected	Detected	HYINpLITR-DPEPELID-[photoLeucine (XL)@5,5]	E39	pL30	99	970.496	2	1939.98	1939.98	2468.78	4.38	[HYINlITR]	photo-NPY	26	34	[DPEPELID]	Y2R	35	43	l5	E5	File:"timsTOF_090822_Y2R-pMet-pNPY_XL2_S-Trap_RD3_1_3393.d", NativeID:"scan=6928, Cmpd 6882, +MS2(970.4959), 43.2eV, 41.2+-0.2min, 1/K0=1.199, #11602-11736" (0.0)
Y2R-NPY Extracellular	Detected	Detected	HYINpLITR-ENQTVE-[photoLeucine (XL)@5,6]	E16	pL30	109	866.44	2	1731.87	1731.87	2326.01	4.32	[HYINlITR]	photo-NPY	26	34	[ENQTVE]	Y2R	10	16	l5	E6	File:"timsTOF_20230302_Pierce_CytC_1pmol_Pierce_50fmol_Bicelle-Y2R-NPY_XL_DDA_01_RD2_1_4101.d", NativeID:"scan=7410, Cmpd 7403, +MS2(866.4404), 39.4eV, 38.8min, 1/K0=1.107, #11021-11030" (0.0)
Y2R-NPY Extracellular	Detected	Detected	HYINpLITR-GELVP-[photoLeucine (XL)@5,2]	E31	pL30	76	763.921	2	1526.83	1526.83	2330.15	1.08	[HYINlITR]	photo-NPY	26	34	[GELVP]	Y2R	30	35	l5	E2	File:"timsTOF_090822_Y2R-pMet-pNPY_XL1_S-Trap_RD2_1_3391.d", NativeID:"scan=6151, Cmpd 6167, +MS2(763.9207), 37.8eV, 38.9+-0.1min, 1/K0=1.062, #11002-11044" (0.0)
Y2R-NPY Extracellular	Undetected	Detected	HYINpLITR-M[+16]GPIGAEA-[photoLeucine (XL)@5,7]	E7	pL30	123	591.971	3	1773.9	1773.89	2276.29	1.12	[HYINlITR]	photo-NPY	26	34	[mGPIGAEA]	Y2R	1	9	l5	E7	File:"timsTOF_20221026_N-term-Y2R-XL-pLeu-1_low-CE_20ug_column_02_RA6_1_3655.d", NativeID:"scan=10700, Cmpd 10698, +MS2(591.9706), 29.8eV, 37.9min, 1/K0=0.858, #10729-10744" (0.0)
Y2R-NPY Extracellular	Undetected	Detected	HYINpLITR-M[+16]GPIGAEAD-[photoLeucine (XL)@5,7]	E7	pL30	53	630.313	3	1888.92	1888.92	2277.22	0.74	[HYINlITR]	photo-NPY	26	34	[mGPIGAEAD]	Y2R	1	10	l5	E7	File:"timsTOF_20221026_N-term-Y2R-XL-pLeu-3_low-CE_20ug_column_02_RA8_1_3657.d", NativeID:"scan=7858, Cmpd 7893, +MS2(630.3127), 30.3eV, 38.0+-0.3min, 1/K0=0.870, #10664-10855" (0.0)
Y2R-NPY Extracellular	Undetected	Detected	HYINpLITR-MGPIGAEA-[photoLeucine (XL)@5,7]	E7	pL30	123	586.639	3	1757.9	1757.9	2364.44	0.82	[HYINlITR]	photo-NPY	26	34	[MGPIGAEA]	Y2R	1	9	l5	E7	File:"timsTOF_20221026_N-term-Y2R-XL-pLeu-2_low-CE_20ug_column_02_RA7_1_3656.d", NativeID:"scan=11165, Cmpd 11208, +MS2(586.6388), 30.1eV, 39.4min, 1/K0=0.862, #11135-11137" (0.0)
Y2R-NPY Extracellular	Undetected	Detected	HYINpLITR-MGPIGAEA-[photoLeucine (XL)@5,7]	E7	pL30	117	586.64	3	1757.9	1757.9	2413.68	2.44	[HYINlITR]	photo-NPY	26	34	[MGPIGAEA]	Y2R	1	9	l5	E7	File:"timsTOF_20221026_N-term-Y2R-XL-pLeu-1_low-CE_20ug_column_02_RA6_1_3655.d", NativeID:"scan=12562, Cmpd 12583, +MS2(586.6397), 29.8eV, 40.2min, 1/K0=0.857, #11401-11402" (0.0)
Y2R-NPY Extracellular	Detected	Detected	HYINpLITR-GPIGAEA-[photoLeucine (XL)@5,6]	E7	pL30	105	871.448	2	1741.89	1741.89	2135.23	1.11	[HYINlITR]	photo-NPY	26	34	[GPIGAEAD]	Y2R	2	10	l5	E6	File:"timsTOF_090822_Y2R-pMet-pNPY_XL3_S-Trap_RD4_1_3395.d", NativeID:"scan=5022, Cmpd 4973, +MS2(871.4480), 40.5eV, 35.6+-0.3min, 1/K0=1.133, #10004-10184" (0.0)
Y2R-NPY Extracellular	Detected	Detected	HYINpLITR-GPIGAEAD-[photoLeucine (XL)@5,8]	D9	pL30	98	581.303	3	1741.89	1741.89	2642.3	4.23	[HYINlITR]	photo-NPY	26	34	[GPIGAEAD]	Y2R	2	10	l5	D8	File:"timsTOF_20230302_Pierce_CytC_1pmol_Pierce_50fmol_Bicelle-Y2R-NPY_XL_DDA_01_RD2_1_4101.d", NativeID:"scan=9949, Cmpd 9977, +MS2(581.3029), 29.5eV, 44.0min, 1/K0=0.849, #12557-12560" (0.0)
Y2R-NPY Extracellular	Undetected	Detected	HYINpLITR-PIGAEAD-[photoLeucine (XL)@5,7]	D9	pL30	117	562.295	3	1684.87	1684.87	2428.97	2.68	[HYINlITR]	photo-NPY	26	34	[PIGAEAD]	Y2R	3	10	l5	E5	File:"timsTOF_20221026_N-term-Y2R-XL-pLeu-1_low-CE_20ug_column_02_RA6_1_3655.d", NativeID:"scan=12802, Cmpd 12800, +MS2(562.2948), 29.4eV, 40.5min, 1/K0=0.847, #11473-11478" (0.0)
Y2R-NPY Extracellular	Detected	NA#	HYINpLITR-WPGEEK-[photoLeucine (XL)@5,5]	E211	pL30	77	586.64	3	1757.91	1757.9	2139.79	5.09	[HYINlITR]	photo-NPY	26	34	[WPGEEK]	Y2R	207	213	l5	D7	File:"timsTOF_090822_Y2R-pMet-pNPY_XL2_S-Trap_RD3_1_3393.d", NativeID:"scan=4963, Cmpd 4874, +MS2(586.6401), 28.7eV, 35.7+-0.2min, 1/K0=0.823, #10022-10128" (0.0)
Y2R-NPY Extracellular	Detected	NA#	HYINpLITR-WPGEEK-[photoLeucine (XL)@5,4]	E210	pL30	81	586.641	3	1757.91	1757.9	2049.7	6.8	[HYINlITR]	photo-NPY	26	34	[WPGEEK]	Y2R	207	213	l5	E4	File:"timsTOF_090822_Y2R-pMet-pNPY_XL2_S-Trap_RD3_1_3393.d", NativeID:"scan=4409, Cmpd 4383, +MS2(586.6412), 28.3eV, 34.2+-0.2min, 1/K0=0.818, #9590-9689" (0.0)
Y2R-NPY Extracellular	Detected	NA#	WPGEEK-YYSApLR-[photoLeucine (XL)@4,5]	E210	pL24	83	500.908	3	1500.71	1500.71	2268.04	-1.93	[YYSAlR]	photo-NPY	20	26	[WPGEEK]	Y2R	207	213	l5	E4	File:"timsTOF_20230302_Pierce_CytC_1pmol_Pierce_50fmol_Bicelle-Y2R-NPY_XL_DDA_01_RD2_1_4101.d", NativeID:"scan=7018, Cmpd 7032, +MS2(500.9078), 25.7eV, 37.8min, 1/K0=0.750, #10733-10756" (0.0)
Y2R-NPY Extracellular	Undetected	Detected	MGPIGAEADENQTVE-HYINpLITR-[photoLeucine (XL)@10,5]	E10	pL30	66	858.417	3	2573.24	2573.23	2409.67	2.52	{MGPIGAEADENQTVE]	Y2R	0	16	[HYINlITR]	photo-NPY	26	34	E10	l5	File:"timsTOF_20221026_N-term-Y2R-XL-pLeu-2_low-CE_20ug_column_02_RA7_1_3656.d", NativeID:"scan=12182, Cmpd 12171, +MS2(858.4170), 35.1eV, 40.2+-0.4min, 1/K0=0.994, #11247-11467" (0.0)
Y2R-NPY Extracellular	Undetected	Detected	QTVEEMK-YYSApLR-[photoLeucine (XL)@5,5]	E211	pL24	48	810.39	2	1619.77	1619.77	1885.35	-0.59	[QTVEEMK]	Y2R	12	19	[YYSAlR]	photo-NPY	20	26	E5	l5	File:"timsTOF_20221026_N-term-Y2R-XL-pLeu-1_low-CE_20ug_column_02_RA6_1_3655.d", NativeID:"scan=4990, Cmpd 5006, +MS2(810.3898), 39.5eV, 31.4min, 1/K0=1.108, #8843-8856" (0.0)
Y2R-NPY Extracellular	Detected	Undetected	HYINpLITR-VEQY-[photoLeucine (XL)@5,2]	E20	pL30	103	775.904	2	1550.8	1550.8	2082.8	3.35	[HYINlITR]	photo-NPY	26	34	[VEQY]	Y2R	19	23	l5	E2	File:"timsTOF_090822_Y2R-pMet-pNPY_XL1_S-Trap_RD2_1_3391.d", NativeID:"scan=4805, Cmpd 4805, +MS2(775.9043), 37.8eV, 34.7+-0.4min, 1/K0=1.064, #9722-9938" (0.0)
Y2R-NPY Extracellular	Detected	Undetected	HYINpLITR-VEQY-[photoLeucine (XL)@5,4]	Y22	pL30	103	775.901	2	1550.8	1550.8	2521.82	-0.53	[HYINlITR]	photo-NPY	26	34	[VEQY]	Y2R	19	23	l5	Y4	File:"timsTOF_20230302_Pierce_CytC_1pmol_Pierce_50fmol_Bicelle-Y2R-NPY_XL_DDA_01_RD2_1_4101.d", NativeID:"scan=9014, Cmpd 8912, +MS2(775.9013), 37.7eV, 42.0+-0.1min, 1/K0=1.062, #11933-12016" (0.0)
Y2R-NPY Extracellular	Detected	Detected	HYINpLITR-VEQYGPQ-[photoLeucine (XL)@5,2]	E20	pL30	100	916.966	2	1832.92	1832.93	2421.52	-2.01	[HYINlITR]	photo-NPY	26	34	[VEQYGPQ]	Y2R	19	26	l5	E2	File:"timsTOF_20230302_Pierce_CytC_1pmol_Pierce_50fmol_Bicelle-Y2R-NPY_XL_DDA_01_RD2_1_4101.d", NativeID:"scan=8221, Cmpd 8239, +MS2(916.9663), 42.1eV, 40.4+-0.1min, 1/K0=1.175, #11474-11512" (0.0)
Y2R-NPY Extracellular	Detected	Detected	VEQYGPQTTPR-HYINpLITR-[photoLeucine (XL)@2,5]	E20	pL30	92	763.398	3	2288.18	2288.18	2344.46	0.36	[VEQYGPQTTPR]	Y2R	19	30	[HYINlITR]	photo-NPY	26	34	E2	l5	File:"timsTOF_20230302_Pierce_CytC_1pmol_Pierce_50fmol_Bicelle-Y2R-NPY_XL_DDA_01_RD2_1_4101.d", NativeID:"scan=7607, Cmpd 7598, +MS2(763.3979), 34.7eV, 39.1min, 1/K0=0.986, #11116-11125" (0.0)
Y2R-NPY Extracellular	Detected	Detected	VEQYGPQTTPR-HYINpLITR-[photoLeucine (XL)@4,5]	Y22	pL30	81	572.801	4	2288.18	2288.18	2508.51	2.36	[VEQYGPQTTPR]	Y2R	19	30	[HYINlITR]	photo-NPY	26	34	Y4	l5	File:"timsTOF_20230302_Pierce_CytC_1pmol_Pierce_50fmol_Bicelle-Y2R-NPY_XL_DDA_01_RD2_1_4101.d", NativeID:"scan=8867, Cmpd 8884, +MS2(572.8014), 30.7eV, 41.8min, 1/K0=0.880, #11909-11911" (0.0)
Y2R-NPY Extracellular	Detected	Detected	VEQYGPQTTPR-YYSApLR-[photoLeucine (XL)@2,5]	E20	pL24	103	677.67	3	2031	2030.99	2204.9	1.34	[VEQYGPQTTPR]	Y2R	19	30	[YYSAlR]	photo-NPY	20	26	E2	l5	File:"timsTOF_20230302_Pierce_CytC_1pmol_Pierce_50fmol_Bicelle-Y2R-NPY_XL_DDA_01_RD2_1_4101.d", NativeID:"scan=6542, Cmpd 6547, +MS2(677.6701), 32.1eV, 36.8+-0.2min, 1/K0=0.918, #10385-10492" (0.0)
Y2R-NPY Extracellular	Detected	Detected	VEQYGPQ-YYSApLR-[photoLeucine (XL)@2,5]	E20	pL24	64	788.376	2	1575.74	1575.74	2014.35	0.04	[VEQYGPQ]	Y2R	19	26	[YYSAlR]	photo-NPY	20	26	E2	l5	File:"timsTOF_20221026_N-term-Y2R-XL-pLeu-1_low-CE_20ug_column_02_RA6_1_3655.d", NativeID:"scan=7189, Cmpd 7204, +MS2(788.3756), 39.1eV, 33.6+-0.1min, 1/K0=1.096, #9443-9504" (0.0)
Y2R-NPY Intracellular	Detected	NA#	HYINpLITR-NLEVR-[photoLeucine (XL)@5,3]	E364	pL30	82	548.308	3	1642.91	1642.9	2308.68	3.44	[HYINlITR]	photo-NPY	26	34	[NLEVR]	Y2R	362	367	l5	N1	File:"timsTOF_20230302_Pierce_CytC_1pmol_Pierce_50fmol_Bicelle-Y2R-NPY_XL_DDA_01_RD2_1_4101.d", NativeID:"scan=7276, Cmpd 7305, +MS2(548.3075), 29.8eV, 38.5min, 1/K0=0.858, #10937-10946" (0.0)
Y2R-NPY Intracellular	Detected	NA#	HYINpLITR-LDAIH-[photoLeucine (XL)@5,5]	H350	pL30	71	527.624	3	1580.86	1580.85	2556.46	1.98	[HYINlITR]	photo-NPY	26	34	[LDAIH]	Y2R	346	351	l5	H5	File:"timsTOF_20230302_Pierce_CytC_1pmol_Pierce_50fmol_Bicelle-Y2R-NPY_XL_DDA_01_RD2_1_4101.d", NativeID:"scan=9271, Cmpd 9214, +MS2(527.6240), 28.6eV, 42.6+-0.1min, 1/K0=0.826, #12130-12160" (0.0)
Y2R-NPY Intracellular	Detected	NA#	LDAIHSEVSVTFK-YYSApLR-[photoLeucine (XL)@7,5]	E352	pL24	50	734.382	3	2201.13	2201.12	2943.44	4.09	[LDAIHSEVSVTFK]	Y2R	346	359	[YYSAlR]	photo-NPY	20	26	E7	l5	File:"timsTOF_20230302_Pierce_CytC_1pmol_Pierce_50fmol_Bicelle-Y2R-NPY_XL_DDA_01_RD2_1_4101.d", NativeID:"scan=12764, Cmpd 12796, +MS2(734.3824), 33.3eV, 49.1+-0.3min, 1/K0=0.948, #13939-14097" (0.0)
Y2R-NPY Intracellular	Detected	NA#	SIVYHLESK-HYINpLITR-[photoLeucine (XL)@7,5]	E157	pL30	69	696.714	3	2088.13	2088.12	2669.56	1.95	[SIVYHLESK]	Y2R	151	160	[HYINlITR]	photo-NPY	26	34	E7	l5	File:"timsTOF_20230302_Pierce_CytC_1pmol_Pierce_50fmol_Bicelle-Y2R-NPY_XL_DDA_01_RD2_1_4101.d", NativeID:"scan=10238, Cmpd 10214, +MS2(696.7141), 32.6eV, 44.5min, 1/K0=0.930, #12682-12704" (0.0)
Y2R-NPY Intracellular	Detected	NA#	SIVYHLESK-YYSApLR-[photoLeucine (XL)@7,5]	E157	pL24	75	610.986	3	1830.94	1830.94	2448.66	3.5	[SIVYHLESK]	Y2R	151	160	[YYSAlR]	photo-NPY	20	26	E7	l5	File:"timsTOF_20230302_Pierce_CytC_1pmol_Pierce_50fmol_Bicelle-Y2R-NPY_XL_DDA_01_RD2_1_4101.d", NativeID:"scan=8539, Cmpd 8288, +MS2(610.9865), 30.2eV, 40.8+-0.3min, 1/K0=0.867, #11535-11715" (0.0)
Y2R-NPY Intracellular	Detected	NA#	HYINpLITR-DHYHQR-[photoLeucine (XL)@5,1]	E257	pL30	53	467.737	4	1867.93	1867.93	1786.75	-2.76	[HYINlITR]	photo-NPY	26	34	[DHYHQR]	Y2R	257	263	l5	D1	File:"timsTOF_20230302_Pierce_CytC_1pmol_Pierce_50fmol_Bicelle-Y2R-NPY_XL_DDA_01_RD2_1_4101.d", NativeID:"scan=3071, Cmpd 3105, +MS2(467.7369), 26.1eV, 29.8+-0.3min, 1/K0=0.764, #8318-8516" (0.0)
Intra NPY	Detected	Detected	APAE-HYINpLITR-[photoLeucine (XL)@4,5]	/	E15 & pL30	106	467.249	3	1399.73	1399.73	2238.44	0.38	[HYINlITR]	photo-NPY	26	34	[APAE]	photo-NPY	12	16	l5	E4	File:"timsTOF_20230302_Pierce_CytC_1pmol_Pierce_50fmol_Bicelle-Y2R-NPY_XL_DDA_01_RD2_1_4101.d", NativeID:"scan=6750, Cmpd 6814, +MS2(467.2493), 26.0eV, 37.3min, 1/K0=0.760, #10589-10613" (0.0)
Intra NPY	Detected	Detected	EDAPA-HYINpLITR-[photoLeucine (XL)@1,5]	/	E10 & pL30	45	757.886	2	1514.77	1514.76	2297.54	3.51	[HYINlITR]	photo-NPY	26	34	[EDAPA]	photo-NPY	10	15	l5	E1	File:"timsTOF_20230302_Pierce_CytC_1pmol_Pierce_50fmol_Bicelle-Y2R-NPY_XL_DDA_01_RD2_1_4101.d", NativeID:"scan=7332, Cmpd 7123, +MS2(757.8862), 36.6eV, 38.3+-0.4min, 1/K0=1.034, #10781-10994" (0.0)
Intra NPY	Detected	Detected	DAPAEDpLAR-YPSKPDNPGE-[photoLeucine (XL)@7,10]	/	pL17 & E10	34	1022.47	2	2043.93	2043.92	1783.85	1.95	{YPSKPDNPGE]	photo-NPY	0	11	[DAPAEDlAR]	photo-NPY	11	20	E10	l7	File:"timsTOF_090822_Y2R-pMet-pNPY_XL2_S-Trap_RD3_1_3393.d", NativeID:"scan=2927, Cmpd 2880, +MS2(1022.4683), 42.0eV, 29.7+-0.2min, 1/K0=1.175, #8305-8400" (0.0)
Intra NPY	Detected	Detected	HYINpLITR-YPSKPD-[photoLeucine (XL)@5,6]	/	pL30 & D6	98	430.477	4	1718.88	1718.89	1991.6	-1.09	[HYINlITR]	photo-NPY	26	34	{YPSKPD]	photo-NPY	0	7	l5	D6	File:"timsTOF_20221026_N-term-Y2R-XL-pLeu-2_low-CE_20ug_column_02_RA7_1_3656.d", NativeID:"scan=6245, Cmpd 6222, +MS2(430.4765), 25.5eV, 33.2min, 1/K0=0.745, #9327-9339" (0.0)
Intra NPY	Detected	Detected	HYINpLITR-YPSKPDNPG-[photoLeucine (XL)@5,6]	/	pL30 & D6	44	497.507	4	1987.01	1987	1997.61	0.85	[HYINlITR]	photo-NPY	26	34	[YPSKPDNPG]	photo-NPY	1	10	l5	D6	File:"timsTOF_20221026_N-term-Y2R-XL-pLeu-1_low-CE_20ug_column_02_RA6_1_3655.d", NativeID:"scan=6793, Cmpd 6853, +MS2(497.5067), 27.1eV, 33.3min, 1/K0=0.785, #9388-9390" (0.0)
Intra NPY	Detected	Detected	EDpLAR-YPSKPD-[photoLeucine (XL)@3,6]	/	pL17 & D6	44	431.543	3	1292.62	1292.61	1614.25	2.9	{YPSKPD]	photo-NPY	0	7	[EDlAR]	photo-NPY	15	20	D6	l3	File:"timsTOF_20221026_N-term-Y2R-XL-pLeu-2_low-CE_20ug_column_02_RA7_1_3656.d", NativeID:"scan=1118, Cmpd 1167, +MS2(431.5433), 25.3eV, 26.9min, 1/K0=0.739, #7500-7507" (0.0)
Intra NPY	Detected	Detected	APAEDpLAR-YPSKPDNPGED-[photoLeucine (XL)@6,11]	/	pL24 & D11	34	681.98	3	2043.92	2043.92	2124.53	-0.32	{YPSKPDNPGED]	photo-NPY	0	12	[APAEDlAR]	photo-NPY	12	20	D11	l6	File:"timsTOF_20230302_Pierce_CytC_1pmol_Pierce_50fmol_N-term-Y2R-NPY_XL_DDA_01_RD3_1_4102.d", NativeID:"scan=5291, Cmpd 5323, +MS2(681.9798), 32.0eV, 35.4+-0.3min, 1/K0=0.914, #9959-10122" (0.0)
Intra NPY	Undetected	Detected	NpLITR-YPSKPDNPGED-[photoLeucine (XL)@2,6]	/	pL30 & D6	42	909.437	2	1817.87	1817.87	2897.69	0.51	{YPSKPDNPGED]	photo-NPY	0	12	[NlITR]	photo-NPY	29	34	D6	l2	File:"timsTOF_20221026_N-term-Y2R-XL-pLeu-2_low-CE_20ug_column_02_RA7_1_3656.d", NativeID:"scan=18452, Cmpd 18499, +MS2(909.4373), 42.6eV, 48.3min, 1/K0=1.186, #13715" (0.0)
Intra NPY	Detected	Detected	YPSKPDNPGE-HYINpLITR-[photoLeucine (XL)@10,5]	/	E10 & pL30	121	706.023	3	2116.05	2116.05	2346.42	4.1	{YPSKPDNPGE]	photo-NPY	0	11	[HYINlITR]	photo-NPY	26	34	E10	l5	File:"timsTOF_20230302_Pierce_CytC_1pmol_Pierce_50fmol_Bicelle-Y2R-NPY_XL_DDA_01_RD2_1_4101.d", NativeID:"scan=7612, Cmpd 7614, +MS2(706.0230), 31.6eV, 39.1min, 1/K0=0.904, #11122-11132" (0.0)
Intra NPY	Detected	Detected	YPSKPDNPGE-HYINpLITR-[photoLeucine (XL)@6,5]	/	D6 & pL30	105	706.023	3	2116.05	2116.05	2264.85	3.71	{YPSKPDNPGE]	photo-NPY	0	11	[HYINlITR]	photo-NPY	26	34	D6	l5	File:"timsTOF_20230302_Pierce_CytC_1pmol_Pierce_50fmol_Bicelle-Y2R-NPY_XL_DDA_01_RD2_1_4101.d", NativeID:"scan=7071, Cmpd 7111, +MS2(706.0227), 32.2eV, 37.8+-0.3min, 1/K0=0.919, #10649-10809" (0.0)
Intra NPY	Detected	Detected	NPGE-YYSApLR-[photoLeucine (XL)@4,5]	/	E10 & pL24	88	586.271	2	1171.53	1171.54	1737.03	-3.42	[YYSAlR]	photo-NPY	20	26	[NPGE]	photo-NPY	7	11	l5	E4	File:"timsTOF_20221026_N-term-Y2R-XL-pLeu-3_low-CE_20ug_column_02_RA8_1_3657.d", NativeID:"scan=1741, Cmpd 1798, +MS2(586.2705), 30.2eV, 29.0min, 1/K0=0.867, #8135-8139" (0.0)
# NA = not applicable; no chromatographic traces were detected associated to this XL-peptide, however these were not expected since the N-terminal peptide did not contain these regions
Legend:
Column A: region in Y2R in which cross-link is detected
Column B: indicates if a fragment has been detected in the cross-linking experiment using full length Y2R folded into lipid bicelles
Column C: indicates if a fragment has been detected in the cross-linking experiment using a synthetic peptide covering the Y2R NT sequence
Column D: cross-linked peptide (sequence); @ shows exact cross-linked position e.g., @ 7 (position 7 of DENQTVE), 5 (position 5 of YYSApLR) one-letter amino acid code, pL= photo-leucine
Column E: cross-linked amino acid in Y2R
Column F: position of photo-leucine (pL) in NPY
Column G: score MeroX software. Please see methods for assignment and Götze, M (2019, Anal Chem)
Column H: mass-to-charge ratio of XL peptides
Column I: charge of XL peptides
Column J: mass of the found protonated molecule ion, in atomic mass units
Column K: calculated mass, in atomic mass units
Column L: retention time of cross-linked peptide in chromatogram
Column M: deviation between found and calculated mass in parts per million (ppm)
Column N: sequence of found fragment 1 in one letter code
Column P/Q: start/end position of found peptide fragment 1 within Y2R or NPY
Column R: sequence of found fragment 2 in one letter code
Column T/U: start/end position of found peptide fragment 2 within Y2R or NPY
Column V/W: cross-linked position within peptide fragment 1/2
Column X: automated file output by MeroX allows assignment of the spectrum (and file path) of the cross-linked peptide; Scan of the cross-linked peptide; name of the file; Scan nummer; precursor collision energy in eV, retention time in minutes; ion mobility
