# Supplementary material for: Transient ligand contacts of the intrinsically disordered N-terminus of neuropeptide Y2 receptor regulate arrestin-3 recruitment
Source: Nat Commun. 2025 Sep 19;16:8326. doi: 10.1038/s41467-025-64051-4 (PMC12449476; doi:10.1038/s41467-025-64051-4)
Supplement: Supplementary file 6 — Source data [file 41467_2025_64051_MOESM6_ESM.xlsx]

## Sheet: Fig.4
4C	Expression of Y2R constructs
% WT Y2R-eYFP
	WT Y2R-eYFP				Δ2-41				D42A_S43A_T44A				E15-20K				D/E35-39K				E15-20Q				D/E35-39N/Q
Exp1	100.461	99.8271	100.144	99.5678	67.5886	72.3135	70.0663	59.176	67.5022	68.741	67.675	67.5022	46.8453	49.2365	48.8044	52.3768	59.781	50.2449	60.0115	65.9464	41.8899	40.8816	39.6139	42.0052	75.108	75.2233	76.4621	73.8116
Exp2	104.638	100.784	94.5771		67.9741	67.7694	67.8035		50.0682	53.0014	51.7053		38.9836	40.6889	41.3029		52.7626	55.4911	59.4816		64.6317	62.4488			75.0682	76.2619	69.236
Exp3	110.194	96.6019	93.2039		65.6958	61.5291			69.5793	63.754	55.3398		41.2621	44.7411	53.9644		65.7767	60.7605	57.4029		73.1392	70.2265	70.2265		83.0097	78.9239	77.0631
Exp4	98.2387	101.59	100.196		80.9932	85.8855	77.275		122.701	113.258	114.408		23.0186	21.0616	21.3552		77.2994	74.1928	77.0303		38.4051	44.4472	42.001		32.3875	39.09	30.7241
Exp5	101.778	103.571	98.5184	96.1478	93.3562	91.3755	88.8022	88.5527	89.2857	88.849	88.3656	87.6949	61.4629	58.5933	58.8272	55.209	70.2433	70.7424	73.0817	62.1803	39.7536	35.6207		41.36	96.9744	100.094	99.0643	99.111
4D	Gi1 activation
Δ%BRET
log c NPY, M	WT Y2R-eYFP									Δ2-41					D42A_S43A_T44A					E15-20K					D/E35-39K				E15-20Q					D/E35-39N/Q
-13	-1.87152	1.33261	0.724599	2.74251	-0.248518	2.51814	1.61599	0.609814	0.560354	0.0329745	3.23551	-2.32973	-0.660125	0.703481	1.80366	1.76078	0.31988	0.303752	1.31414	-0.365546	3.61396	1.18906	0.479543	0.138229	1.60973	0.913174	-0.707287	0.746742	-0.744786	1.94731	-0.39659	1.10403	-0.138522	1.05887	1.30853	0.369401	-0.0369604
-11	1.87152	-1.33261	-0.724599	-2.74251	0.248518	-2.51814	-1.61599	-0.609814	-0.560354	-0.0329745	-3.23551	2.32973	0.660125	-0.703481	-1.80366	-1.76078	-0.31988	-0.303752	-1.31414	0.365546	-3.61396	-1.18906	-0.479543	-0.138229	-1.60973	-0.913174	0.707287	-0.746742	0.744786	-1.94731	0.39659	-1.10403	0.138522	-1.05887	-1.30853	-0.369401	0.0369604
-10	-8.30529	-6.94555	-5.67922	-5.23315	-4.84049	-2.49347	-5.52377	-4.16421	-3.01109	0.32266	-3.62513	0.629443	-1.03811	-0.572	2.11448	-2.32918	-1.93793	0.33502	-0.837191	-2.64845	-9.21511	-3.99359	-3.34879	-2.81714	-4.82331	-2.73712	-1.88561	-5.0971	-5.04341	-8.34111	-4.51446	-3.66722	-4.63036	-5.93632	-5.19573	-4.20052	-1.83707
-9.5	-11.7435	-9.66256	-9.06977	-7.40442	-8.54339	-6.91442	-8.16267	-7.62956	-3.82687	-3.54637	-4.79702	-1.00004	-2.88065	-1.89629	1.11401	-3.15618	-1.92812	-2.09559	3.20297	-8.17553	-13.9312	-10.5681	-7.08813	-7.55179	-7.22983	-5.58654	-3.40804	-6.18659	-10.9351	-15.6218	-11.0214	-10.1784	-8.05681	-9.85498	-9.89223	-5.98385	-7.82083
-9	-19.0105	-19.6539	-14.5535	-16.2986	-16.3519	-13.8556	-17.4701	-15.8195	-15.7161	-8.25414	-14.8097	-7.84234	-7.27924	-8.43237	-1.48082	-5.41552	-2.36972	-4.03922	-1.81342	-15.2696	-20.1267	-17.8725	-17.0281	-14.5923	-12.4706	-11.7878	-11.0447	-8.53894	-16.2204	-21.1734	-16.7061	-16.1073	-16.6046	-16.6756	-17.4352	-16.9069	-12.5335
-8	-24.1364	-23.9183	-23.3862	-22.0365	-24.0156	-21.1066	-24.8287	-22.5632	-21.8135	-20.0846	-22.0793	-17.6046	-21.8163	-19.8999	-13.2191	-13.4073	-15.3978	-16.413	-12.9476	-20.9895	-26.1826	-23.0384	-23.1386	-22.2668	-23.5076	-21.2418	-20.6567	-19.9201	-21.5911	-26.6002	-20.7346	-22.5204	-18.2395	-22.8243	-23.4338	-22.8149	-18.1058
-7	-24.6236	-22.1901	-23.1346	-23.0642	-24.3466	-21.4031	-26.3757	-22.7231	-22.5323	-21.9338	-25.8969	-19.5564	-23.5156	-21.8248	-20.6323	-20.2168	-21.311	-23.4793	-18.9754	-22.8181	-27.5683	-21.2922	-23.859	-21.3156	-23.1254	-23.4575	-21.7774	-20.4586	-22.0233	-25.9816	-19.5567	-21.6734	-19.2366	-22.4426	-23.2674	-22.1513	-18.6646
-6	-21.106	-21.576	-23.3291	-20.3593	-22.1217	-21.4973	-21.501	-19.9188	-20.3193	-19.9329	-23.442	-19.1291	-22.5178	-21.6409	-18.9308	-20.4986	-22.4002	-23.4918	-20.3214	-18.6649	-22.9716	-21.673	-23.3367	-24.3245	-22.4064	-22.135	-21.9294	-19.9901	-20.2801	-23.7637	-20.8745	-21.0137	-15.9449	-19.8577	-22.1909	-21.8588	-17.7027
mean of	Exp1	Exp2	Exp3	Exp4	Exp5	Exp6	Exp7	Exp8	Exp9	Exp1	Exp2	Exp3	Exp4	Exp5	Exp1	Exp2	Exp3	Exp4	Exp5	Exp1	Exp2	Exp3	Exp4	Exp5	Exp1	Exp2	Exp3	Exp4	Exp1	Exp2	Exp3	Exp4	Exp5	Exp1	Exp2	Exp3	Exp4
4E	Kinetics of Gi1 activation
netBRET, buffer corrected
c (NPY) 1 nM for all
t /s	WT Y2R-eYFP						Δ2-41						D42A_S43A_T44A					E15-20K						D/E35-39K						E15-20Q						D/E35-39N/Q
-184.91	-0.000208398	-0.0045191	0.000615712	0.000990052	0.00050804	-0.00387183	-0.000435882	-3.98178e-05	9.90111e-06	0.000460184	-0.00103261	-0.00067489	-0.00121499	0.00106813	-0.00438429	-0.00039906	-3.431e-05	0.00304381	0.00092444	0.000324671	0.00118216	-0.00169031	-0.00276161	-0,00377220222222222*	0.000642833	-0.00090131	-0,00055167000000004*	-0.000741031	-0.00185207	-0,000595817777777915*	0.000473642	-0.00194849	-0.00203034	-0.000578673	0.00105979	0,00115739*	0.00156378	-0.00115774	0,000663386666666617*	0.00234621	-8.5402e-05
-157.207	-1.72311e-05	0.000694415	-0.00126245	0.000396527	-0.000184647	0.00129289	-0.000184556	0.000960669	-0.000760456	0.000558019	0.000796752	0.00029132	0.000614712	3.36089e-05	0.00115928	-0.000113787	0.00129679	0.00137538	-0.000398657	-0.000278692	-0.000764996	-0.000734967	0.00144088	0,00168790444444444*	-0.0013885	0.00060508	4,35906666666597e-004*	0.000881386	0.000906648	0,000974518888888739*	0.000317076	0.00129742	0.000772573	-0.000235967	0.000660956	0,00201988666666664*	0.000929661	-0.000646714	0,00119532666666666*	0.00140182	0.00131651
-130.365	0.000225629	0.00382469	0.000646741	-0.00138658	-0.000323393	0.00257894	0.000620438	-0.000920851	0.000750554	-0.0010182	0.000235859	0.00038357	0.000600276	-0.00110173	0.00322501	0.000512847	-0.00126248	-0.00441919	-0.000525783	-4.59789e-05	-0.000417166	0.00242528	0.00132073	0,00208429777777778*	0.000745667	0.00029623	1,15763333333332e-004*	-0.000140354	0.000945421	-0,000378701111111268*	-0.000790718	0.000651068	0.00125777	0.00081464	-0.00172075	0,000599489999999999*	-0.00108832	0.000673246	0,00120414000000002*	-0.000613232	7.35647e-05
-103.519	0.000454246	0.00673282	0.0019888	0.00343396	-0.000233923	0.00424269	-0.000530996	-0.00106515	0.000227041	-0.000880026	0.00154963	0.000544413	0.00123842	-0.00119662	0.00271158	-0.00084886	-0.0014854	-0.0042054	-0.00034435	-0.00269834	-0.000637034	0.00242824	0.00187379	0,00182888444444444*	0.00352067	0.000138493	-0,00303535000000003*	-0.000365011	0.00181023	-0,00481883777777795*	6.32222e-06	0.00175809	-0.000874797	0.00086207	-0.00213281	-0,00288564666666669*	-0.000142199	-0.000436644	-0,00106472333333337*	0.000927821	-0.000397015
-76.676	-3.67111e-05	0.00667448	0.000382661	-0.00238481	-0.00100764	0.00267707	-0.000235971	-0.00247786	-0.00342964	-0.00187666	0.00157244	-0.000522337	0.000704216	-0.000768581	0.00191827	-0.000286623	-0.00448551	-0.00496327	-0.00345347	-0.00216066	-0.00276749	0.00347928	0.00094757	0,000112401111111105*	0.00125133	-0.00012239	-0,00343014666666671*	-0.00245663	0.000511078	-0,00325238777777792*	-0.00128102	0.00194125	-0.000787647	-5.85933e-05	-0.00301615	-0,0042071633333333*	-0.00126293	0.00156785	-0,00199813000000004*	-0.00406262	-0.000907662
-49.833	-0.00180809	0.00766256	0.000830104	0.00109145	-0.0046033	0.00114301	-0.000254987	-0.00485336	-0.00324755	-0.00286135	0.00129438	-0.00051587	-0.000824381	-0.0037643	-0.0031563	2.01767e-05	-0.00590293	-0.0068541	-0.00298582	-0.00171522	-0.00315585	0.00214914	0.00248371	-0,0021253322222222*	-0.00101067	-0.00144008	-0,00361981000000004*	-0.00431903	-0.00303629	-0,00263050444444468*	-0.00314828	0.00156895	-0.00231421	0.00052405	-0.00313732	-0,00209748333333337*	0.000973125	0.000299783	-0,00252554000000001*	-0.00623249	-0.00268169
0	0	0	0	0	0	0	0	0	0	0	0		0	0	0	0	0	0	0	0	0	0		0	0	0	0	0	0	0	0	0	0	0	0	0	0	0	0	0	0
40	-0.0310276	-0.025887	-0.0343576	-0.0588687	-0.0498091	-0.0447898	-0.0154489	-0.0302414	-0.0266292	-0.0157956	-0.0391998	-0.0244299	-0.00573266	-0.0167053	-0.0141045	-0.030576	-0.0196978	-0.0340936	-0.0371567	-0.0360233	-0.0298437	-0.0568756	-0.0443317	-0,00841763888888887*	-0.0234063	-0.0474454	-0,01097056*	-0.0557704	-0.00541834	-0,0296591644444446*	-0.0527756	-0.0525305	-0.0466317	-0.0694008	-0.0482466	-0,0164026066666667*	-0.0391577	-0.0515068	-0,01702694*	-0.0713737	-0.0407802
67.965	-0.036534	-0.0314068	-0.0454554	-0.0613051	-0.0593745	-0.0560591	-0.0158453	-0.0323947	-0.0319843	-0.0175587	-0.0457348	-0.0299584	-0.0054799	-0.0189006	-0.0143319	-0.0349288	-0.0236655	-0.0399656	-0.043709	-0.0447766	-0.0344055	-0.0674258	-0.0559796	-0,0123105222222222*	-0.0299703	-0.0552605	-0,0158960666666667*	-0.0662364	-0.0296459	-0,037151667777778*	-0.0595149	-0.0616198	-0.0526728	-0.079422	-0.0557341	-0,02345052*	-0.0456125	-0.0609191	-0,02101661*	-0.0817923	-0.0469956
94.815	-0.0401918	-0.0372228	-0.0504569	-0.064122	-0.0658673	-0.0635603	-0.018018	-0.0352948	-0.0365211	-0.0187448	-0.0505617	-0.0351168	-0.00752491	-0.0189325	-0.0130515	-0.0383796	-0.0242076	-0.0406104	-0.0486512	-0.0500514	-0.0343214	-0.0742312	-0.0630271	-0,0123485322222222*	-0.032748	-0.0597101	-0,0163187933333333*	-0.0741575	-0.0356132	-0,0385483777777779*	-0.0684348	-0.0693933	-0.0549015	-0.0870223	-0.0613456	-0,0275106333333333*	-0.0504415	-0.0674938	-0,02301022*	-0.0897346	-0.052163
121.652	-0.0424845	-0.0419223	-0.0570495	-0.0747239	-0.0666608	-0.0680193	-0.0205769	-0.0360648	-0.0409193	-0.0199388	-0.0557473	-0.0383792	-0.0073819	-0.0203049	-0.0161597	-0.0421161	-0.0285513	-0.0419969	-0.0523481	-0.0542027	-0.0375149	-0.0807969	-0.0698798	-0,0145658922222222*	-0.0342553	-0.0627281	-0,01652572*	-0.0783661	-0.041707	-0,0428385111111113*	-0.0749926	-0.0761132	-0.0595387	-0.0963789	-0.0698875	-0,03281068*	-0.0537941	-0.0713494	-0,0288125066666667*	-0.0948701	-0.0586795
148.502	-0.0450479	-0.0451163	-0.060893	-0.0752081	-0.0696596	-0.0730036	-0.0204088	-0.0366605	-0.0446065	-0.02143	-0.0578813	-0.0408848	-0.00857509	-0.022775	-0.017349	-0.0439998	-0.0311086	-0.0457607	-0.0546506	-0.0577432	-0.0374857	-0.0853864	-0.0757944	-0,0169342922222222*	-0.0355607	-0.0671267	-0,0193165733333334*	-0.0833804	-0.0444879	-0,0468246711111113*	-0.0794127	-0.0822379	-0.0578471	-0.10105	-0.0743439	-0,0377890633333334*	-0.0578958	-0.0769446	-0,0306424166666667*	-0.0983968	-0.0614197
175.34	-0.0462367	-0.0495696	-0.0654835	-0.0777675	-0.0702882	-0.0751412	-0.02121	-0.0365514	-0.0450431	-0.0194435	-0.0598604	-0.0429058	-0.00680337	-0.0232028	-0.0175663	-0.0453908	-0.032298	-0.0481684	-0.0572083	-0.0627875	-0.0391082	-0.0903777	-0.0811813	-0,0185966188888889*	-0.0397403	-0.068878	-0,02042762*	-0.0850144	-0.0491757	-0,0490440744444446*	-0.0829858	-0.0870082	-0.064005	-0.104313	-0.0759046	-0,0395024066666667*	-0.0582803	-0.0828326	-0,0308454566666667*	-0.103423	-0.0642393
202.175	-0.0485336	-0.0523809	-0.069179	-0.0807263	-0.0720793	-0.0773877	-0.0209211	-0.0361029	-0.0469748	-0.020592	-0.0602705	-0.0437037	-0.00874971	-0.0211746	-0.0203177	-0.045857	-0.0322796	-0.0491613	-0.0566956	-0.0674131	-0.0411429	-0.0926106	-0.0830197	-0,0166896122222222*	-0.0409763	-0.0704331	-0,0207055766666667*	-0.0882863	-0.0507738	-0,0524058444444446*	-0.0863949	-0.0908579	-0.0654517	-0.107878	-0.0792003	-0,04266428*	-0.0628739	-0.0858326	-0,03224811*	-0.105406	-0.0680802
229.022	-0.0522521	-0.0543657	-0.0722545	-0.0805912	-0.0755179	-0.0809818	-0.0234801	-0.0374852	-0.0467745	-0.0219647	-0.0608038	-0.0438103	-0.00922108	-0.0209808	-0.0190068	-0.0465302	-0.0338873	-0.0508924	-0.0600814	-0.0696064	-0.0411219	-0.0958351	-0.0848737	-0,0182628555555556*	-0.0428007	-0.0700348	-0,0232346200000001*	-0.091203	-0.053991	-0,0534810511111113*	-0.0900557	-0.0933152	-0.0666386	-0.111735	-0.0821355	-0,0445407966666667*	-0.066958	-0.0882535	-0,03389342*	-0.108127	-0.0697497
255.868	-0.0524129	-0.0564525	-0.0749054	-0.0838276	-0.0778891	-0.0833636	-0.0242285	-0.0365228	-0.0481793	-0.0205795	-0.0633458	-0.0435791	-0.00853651	-0.0212529	-0.0205172	-0.0474	-0.033893	-0.0521609	-0.0597982	-0.0706735	-0.0424364	-0.0974771	-0.0872989	-0,0204597055555556*	-0.0461387	-0.0730965	-0,0237365566666667*	-0.0916298	-0.0563362	-0,0556727777777779*	-0.0929603	-0.0957841	-0.0687639	-0.114971	-0.0853937	-0,04567391*	-0.0688548	-0.090167	-0,03593183*	-0.110549	-0.0722217
282.715	-0.0533167	-0.0598225	-0.0763989	-0.0852688	-0.0784026	-0.0828999	-0.0220816	-0.035268	-0.049642	-0.0203583	-0.0649087	-0.0439728	-0.0106202	-0.0213523	-0.0238389	-0.0477171	-0.035154	-0.0548245	-0.0623311	-0.0725559	-0.0436249	-0.0992049	-0.0902896	-0,0205376422222222*	-0.0465263	-0.0738088	-0,0238714000000001*	-0.0935131	-0.0584451	-0,0559113677777779*	-0.0947377	-0.0983337	-0.0654746	-0.117877	-0.086334	-0,0477501633333334*	-0.07242	-0.0928005	-0,0367877266666667*	-0.113321	-0.0751863
309.559	-0.0556696	-0.0621463	-0.079101	-0.0911927	-0.0793806	-0.0843757	-0.0261808	-0.0361371	-0.0500138	-0.0215226	-0.0652098	-0.0443598	-0.00966746	-0.0198456	-0.0238624	-0.0471138	-0.0361977	-0.0549249	-0.0620315	-0.0758671	-0.0446725	-0.101212	-0.0929963	-0,0212613488888889*	-0.0465447	-0.0737041	-0,02446686*	-0.0965864	-0.058359	-0,0565647977777779*	-0.0945619	-0.100911	-0.0671398	-0.118908	-0.090692	-0,0495486933333334*	-0.0720851	-0.0950947	-0,0398395433333334*	-0.113589	-0.074458
336.405	-0.0570548	-0.0636171	-0.0814725	-0.0909269	-0.0830158	-0.0875223	-0.0245816	-0.0353941	-0.0490683	-0.02304	-0.0657429	-0.0443584	-0.0115149	-0.0207493	-0.0255497	-0.0463543	-0.0357213	-0.0549831	-0.0623852	-0.0766876	-0.0461799	-0.103663	-0.093741	-0,0231102722222222*	-0.0478667	-0.0752853	-0,0260130833333333*	-0.096278	-0.0596961	-0,0614331377777779*	-0.100952	-0.102604	-0.0677033	-0.121086	-0.0920007	-0,0542204233333334*	-0.0743429	-0.096933	-0,0389164166666667*	-0.114736	-0.0766321
363.255	-0.0578844	-0.0665156	-0.0830253	-0.0929813	-0.0827554	-0.0881562	-0.0240369	-0.0347569	-0.0484333	-0.0228504	-0.0687118	-0.044974	-0.0111799	-0.019135	-0.0267234	-0.0465766	-0.0380046	-0.0568711	-0.0638421	-0.0782741	-0.0464266	-0.105841	-0.0937448	-0,0230957288888889*	-0.0512163	-0.0768192	-0,0282920033333334*	-0.0974986	-0.0611647	-0,0633527577777779*	-0.101446	-0.105367	-0.0692502	-0.122431	-0.0939326	-0,0548911733333333*	-0.075308	-0.0979227	-0,0411462833333333*	-0.11499	-0.0778863
390.095	-0.0590049	-0.068044	-0.085508	-0.0934921	-0.0848301	-0.088881	-0.0247753	-0.0344169	-0.0505179	-0.0224945	-0.0682318	-0.0446764	-0.0123974	-0.0201875	-0.0248347	-0.0463893	-0.0360092	-0.0586571	-0.06498	-0.0803738	-0.0460774	-0.106852	-0.0958955	-0,0241718988888889*	-0.0505527	-0.0755094	-0,0268493766666667*	-0.0977582	-0.0605468	-0,0617779211111113*	-0.104117	-0.106198	-0.0715242	-0.123213	-0.0945314	-0,0556300833333334*	-0.0771616	-0.0989681	-0,0424000633333333*	-0.117107	-0.0775624
416.983	-0.060344	-0.0700526	-0.0845278	-0.0935779	-0.0860964	-0.0918018	-0.0266926	-0.0340352	-0.0498831	-0.0199244	-0.0686551	-0.0447481	-0.0121982	-0.0208459	-0.0279559	-0.0472145	-0.0340507	-0.057477	-0.0662591	-0.0812343	-0.0449117	-0.107776	-0.0948539	-0,0237837055555555*	-0.0508133	-0.0750061	-0,0291723566666667*	-0.099583	-0.0615917	-0,0635600511111113*	-0.106527	-0.106692	-0.0726999	-0.125309	-0.0956261	-0,0575556533333334*	-0.0788813	-0.0996189	-0,0428258633333334*	-0.118659	-0.0787825
443.827	-0.0619518	-0.0709643	-0.0876462	-0.0975473	-0.0868506	-0.0909831	-0.0254387	-0.0341636	-0.0498907	-0.0214844	-0.0702506	-0.0445162	-0.0102779	-0.0178522	-0.0278551	-0.0478847	-0.0357638	-0.0588901	-0.0666411	-0.0807181	-0.0460673	-0.10838	-0.0964244	-0,0240581088888889*	-0.053193	-0.0777179	-0,0288811466666667*	-0.0987955	-0.0617031	-0,0644052977777779*	-0.106013	-0.107425	-0.071845	-0.127094	-0.100269	-0,0591070666666667*	-0.0788662	-0.0995109	-0,04272436*	-0.119364	-0.0789346
470.657	-0.0615909	-0.0739506	-0.0875891	-0.0975338	-0.0888997	-0.0946268	-0.0253627	-0.0327401	-0.0505935	-0.0224042	-0.0709743	-0.0431995	-0.0117964	-0.0170153	-0.0293394	-0.0471194	-0.0390829	-0.0596023	-0.0675851	-0.0809487	-0.045668	-0.109555	-0.0969776	-0,0261170222222222*	-0.051604	-0.0761168	-0,0288168966666667*	-0.0983421	-0.0616152	-0,0642240177777779*	-0.107119	-0.109214	-0.0708802	-0.128722	-0.0989974	-0,0618263866666667*	-0.0798781	-0.10075	-0,0429577033333333*	-0.121311	-0.0803344
497.506	-0.0628214	-0.0756884	-0.087254	-0.103637	-0.0906377	-0.094307	-0.0258077	-0.0330177	-0.0510234	-0.0224237	-0.0713673	-0.0449088	-0.0123215	-0.0187369	-0.0281297	-0.0462946	-0.0382736	-0.0600824	-0.0674158	-0.0828175	-0.0459958	-0.111284	-0.0993189	-0,0257729588888889*	-0.0509587	-0.076818	-0,02979476*	-0.099181	-0.0632842	-0,0641997944444446*	-0.108077	-0.110342	-0.0730218	-0.12938	-0.0993817		-0.0807039	-0.101987	-0,04516806*	-0.11988	-0.0803187
524.345	-0.0641064	-0.0782999	-0.088058	-0.101189	-0.0914169	-0.0965007	-0.0263431	-0.0334863	-0.0517251	-0.0237939	-0.0722431	-0.0458572	-0.0116931	-0.0169558	-0.0287312	-0.0457319	-0.0396616	-0.0604481	-0.067794	-0.0828629	-0.0475213	-0.111863	-0.0987422	-0,0273456522222222*	-0.0502617	-0.0757937	-0,0303922833333334*	-0.100277	-0.0629684	-0,0681615844444446*	-0.108759	-0.111699	-0.0708397	-0.131276	-0.100347		-0.0810998	-0.102782	-0,0446823333333333*	-0.121846	-0.0808951
551.185	-0.0657008	-0.0793008	-0.0909767	-0.101936	-0.0928108	-0.097487	-0.0239251	-0.0322539	-0.0500904	-0.0218827	-0.0724049	-0.0463063	-0.0128498	-0.0164701	-0.0294956	-0.0450461	-0.0372234	-0.0613311	-0.0691764	-0.082351	-0.0458929	-0.112919	-0.0994809	-0,0264725555555556*	-0.051637	-0.0752106	-0,0291134633333333*	-0.0991416	-0.0618352	-0,0678044744444446*	-0.111228	-0.111089	-0.0717762	-0.132362	-0.102226		-0.0807784	-0.102976	-0,0465202566666667*	-0.12134	-0.0803146
578.031	-0.0655003	-0.080834	-0.0892878	-0.103936	-0.0937585	-0.09782	-0.0245501	-0.0313468	-0.0513129	-0.0216187	-0.073828	-0.0456336	-0.0139641	-0.0166328	-0.0308863	-0.0454958	-0.0381933	-0.0634389	-0.0688972	-0.0835002	-0.0453027	-0.114139	-0.099544	-0,0276652955555556*	-0.052477	-0.0746831	-0,0305428133333334*	-0.100802	-0.0615945	-0,0670904411111112*	-0.110886	-0.112969	-0.0735632	-0.134117	-0.101589		-0.0827702	-0.103802	-0,04639094*	-0.122392	-0.0809217
kobs/s	0.00827	0.005705	0.008488	0.01277	0.01445	0.01172	0.01499	0.04942	0.01498	0.02672	0.01461	0.01706	0.009545	0.04721	0.006023	0.02199	0.0132	0.01312	0.01481	0.009567	0.01884	0.01291	0.01163	0.006141	0.009758	0.0192	0.007287	0.01563	0.008054	0.009385	0.01055	0.01065	0.01968	0.0128	0.01035	0.005905	0.009455	0.0131	0.007412	0.01641	0.01182
mean of	Exp1	Exp2	Exp3	Exp4	Exp5	Exp6	Exp1	Exp2	Exp3	Exp4	Exp5	Exp6	Exp1	Exp2	Exp3	Exp4	Exp5	Exp1	Exp2	Exp3	Exp4	Exp5	Exp6	Exp1	Exp2	Exp3	Exp4	Exp5	Exp6	Exp1	Exp2	Exp3	Exp4	Exp5	Exp6	Exp1	Exp2	Exp3	Exp4	Exp5	Exp6
4F	Arrestin-3 recruitment
netBRET, buffer corrected
log c NPY / M	WT Y2R-eYFP			Δ2-41			D42A_S43A_T44A			E15-20K			D/E35-39K			E15-20Q			D/E35-39N/Q
-10	-0.00092471	0.00077856	0.00056427	-0.000924899	0.000880215	0.000540323	-0.000739982	-0.000398475	-2.40667e-06	0.000138798	-0.000745378	-9.239e-05	0.000533502	-0.000282007	0.000321178	-2.81683e-05	-0.00135922	6.89767e-05	0.000182457	-0.00135922	-0.000197002
-9	0.00312986	-0.00077856	0.00135511	-0.00200298	-0.000880215	-0.000540323	-0.000877245	0.000398475	2.40667e-06	0.000696152	0.000745378	9.239e-05	0.00368538	0.000282007	-0.000321178	0.00298751	0.00135922	-6.89767e-05	0.00489384	0.00135922	0.000197002
-8	0.0362893	0.0331203	0.020891	0.00260422	0.00387148	0.00246899	-0.00100075	0.000583538	0.00114327	0.0214224	0.0304428	0.0233241	0.019811	0.0111527	0.00783948	0.0447268	0.04905	0.0320327	0.0466332	0.04905	0.0304451
-7.5	0.0876801	0.0719804	0.0552005	0.0152961	0.015255	0.0109274	0.00146791	0.00305848	0.00215899	0.0561659	0.0825192	0.0616397	0.0387678	0.0343989	0.0246429	0.0852233	0.12548	0.0876937	0.0888294	0.12548	0.0822353
-7	0.144197	0.1329	0.120177	0.0398565	0.0426204	0.0322043	0.00493844	0.0110933	0.00565466	0.0897103	0.126046	0.10463	0.0821761	0.0599293	0.0503257	0.171439	0.184844	0.149032	0.15853	0.184844	0.135886
-6	0.204133	0.191786	0.1846	0.123704	0.122666	0.104664	0.0351673	0.0614147	0.0372688	0.121923	0.168087	0.158975	0.11779	0.0899281	0.0825466	0.218097	0.259621	0.20158	0.200444	0.259621	0.178757
-5	0.206976	0.195491	0.188	0.155161	0.146375	0.133174	0.0604607	0.104483	0.0740922	0.123479	0.171452	0.16544	0.110002	0.0906686	0.0857516	0.223883	0.260115	0.21619	0.19398	0.260115	0.185516
mean of	Exp1	Exp2	Exp3	Exp1	Exp2	Exp3	Exp1	Exp2	Exp3	Exp1	Exp2	Exp3	Exp1	Exp2	Exp3	Exp1	Exp2	Exp3	Exp1	Exp2	Exp3
4G	Kinetics of Arrestin3 recruitment
netBRET, buffer corrected
c (NPY)	100 nM				100 nM			100 nM			100 nM				1 µM			100 nM				100 nM				100 nM			100 nM
t/s	WT Y2R-eYFP				WT Y2R-eYFP, 50% Expression			WT Y2R, Arr3 30% Expression			Δ2-41				D42A_S43A_T44A			E15-20K				D/E35-39K				E15-20Q			D/E35-39N/Q
-91.086	-0.000176912	-2.80333e-06	0.000120375	-0.000158943	-0.000193257	0.000211686	-6.618e-05	-0.000352844	0.000124761	-0.000169839	0.000100568	-8.77889e-06	6.29778e-06	0.000385267	-0.000240386	-0.000183794	-5.03344e-05	-0.000254258	-0.000201357	-0.000349658	-5.34444e-05	-5.97211e-05	-0.000271237	-0.000119681	-0.000479344	-0.000158614	-9.658e-05	-0.000102559	-0.00016239	-0.000529564	-0.000143366	2.78778e-05
-49.262	-7.0976e-05	2.17033e-05	0.000509808	9.95667e-06	4.44e-05	7.07822e-05	5.531e-05	-0.000252621	-0.000305232	1.77278e-05	-0.000409899	3.06378e-05	-0.000160656	-0.000251267	-0.000176396	1.47589e-05	-9.63578e-05	-0.000104441	2.30233e-05	3.34256e-05	-1.25444e-05	0.000213966	0.00016247	0.000197359	-7.37778e-06	0.000135259	-0.000371563	-0.000231156	-0.000165155	0.000298459	-1.34289e-05	-0.000434089
-10	0.000247888	-1.89e-05	0.000587908	0.000148987	0.000148857	-0.000282468	1.087e-05	0.000605466	0.000180471	0.000152111	0.000309331	-2.18589e-05	0.000154358	-0.000134	0.000416781	0.000169036	0.000146692	0.000358699	0.000178333	0.000316232	6.59889e-05	-0.000154244	0.000108767	-7.76778e-05	0.000486722	2.33556e-05	0.000468143	0.000333714	0.000327545	0.000231106	0.000156794	0.000406211
20	0.0220425	0.011037	0.0471698	0.00990764	0.0150119	0.0239278	0.0133501	0.0262115	0.0107346	0.0123741	0.0140331	0.00236878	0.00348816	-0.000104533	0.0154425	0.010664	0.00349636	0.0356545	0.0436983	0.0298302	0.0110182	0.0091439	0.0138632	0.00384823	0.013365	0.023681	0.0308132	0.031349	0.0403295	0.0262443	0.0185949	0.042644
57.149	0.0526733	0.0414449	0.0825041	0.0641326	0.0574053	0.0655499	0.061401	0.0757426	0.0411032	0.0404384	0.0356115	0.0151491	0.0138732	0.0239623	0.042664	0.0270501	0.0150058	0.078488	0.093178	0.0648538	0.0682412	0.0532503	0.0373647	0.027007	0.054508	0.0897578	0.104027	0.0958531	0.109074	0.116321	0.0581638	0.100999
93.95	0.0725168	0.0648803	0.108569	0.100558	0.0844041	0.0899055	0.0971244	0.106052	0.0620633	0.0628055	0.0478945	0.0233226	0.021125	0.0396179	0.0579981	0.0349578	0.0231249	0.104202	0.121916	0.0872136	0.112016	0.073601	0.0505727	0.040134	0.0844762	0.124987	0.147134	0.131131	0.143774	0.169965	0.0834785	0.143268
132.876	0.0876976	0.0826254	0.127351	0.124534	0.103776	0.106386	0.120634	0.127391	0.0759783	0.0778436	0.054877	0.0280348	0.0244177	0.0490138	0.0672544	0.0389982	0.0291756	0.119672	0.138944	0.103312	0.138464	0.0834885	0.058322	0.0483697	0.102567	0.146831	0.17373	0.154048	0.166502	0.199306	0.102452	0.171082
171.061	0.0987212	0.0945022	0.14261	0.141067	0.116921	0.118068	0.137212	0.138174	0.0872809	0.0898471	0.0573922	0.0306309	0.0274206	0.0544288	0.0739582	0.0428344	0.0343368	0.130023	0.149223	0.112918	0.154838	0.0906922	0.0642353	0.0534522	0.114113	0.162697	0.189234	0.168272	0.181127	0.216721	0.116704	0.190027
208.528	0.110978	0.10521	0.154779	0.154415	0.127263	0.129225	0.150308	0.149036	0.0938043	0.0992119	0.0594044	0.0317647	0.0299028	0.0579874	0.0779392	0.0462936	0.0383347	0.1374	0.156589	0.120705	0.165597	0.0950298	0.0682628	0.0568889	0.119651	0.176522	0.199823	0.18111	0.194247	0.228391	0.129793	0.205566
247.274	0.120089	0.113552	0.164646	0.163591	0.13536	0.138297	0.16092	0.152523	0.101724	0.107177	0.0608619	0.0332175	0.0314014	0.0600085	0.0812708	0.0492529	0.0414776	0.14174	0.160197	0.125337	0.173653	0.0972639	0.0701958	0.0583645	0.122693	0.187789	0.207633	0.19307	0.203476	0.236988	0.141879	0.214967
285.552	0.128449	0.120905	0.173204	0.17184	0.141157	0.146993	0.169086	0.160435	0.108905	0.114361	0.0622648	0.0339669	0.033058	0.0619477	0.0825162	0.0522168	0.0438652	0.144229	0.163183	0.129725	0.177677	0.0981233	0.0713666	0.0600542	0.123882	0.198561	0.21467	0.201523	0.209242	0.243224	0.151122	0.223253
323.685	0.136133	0.127407	0.179216	0.176933	0.145207	0.154186	0.176455	0.161938	0.113747	0.119031	0.0623638	0.0347394	0.0344557	0.0627031	0.0831583	0.0548764	0.0458772	0.145761	0.164764	0.131638	0.180455	0.0967475	0.0713252	0.0596724	0.123004	0.205216	0.218623	0.206683	0.216994	0.24757	0.158667	0.229473
361.19	0.142589	0.132957	0.185091	0.181253	0.146187	0.159831	0.182148	0.168284	0.118898	0.124129	0.0627995	0.0357033	0.03503	0.0639715	0.0842398	0.055943	0.0479369	0.14376	0.164403	0.133138	0.181572	0.0941232	0.0714966	0.0595289	0.120593	0.210595	0.223813	0.210829	0.219681	0.250726	0.165169	0.23442
397.385	0.149089	0.137324	0.189009	0.184079	0.145882	0.163613	0.18625	0.16958	0.122836	0.126828	0.0621902	0.0356172	0.0361095	0.0643592	0.0836	0.0578059	0.0493429	0.142815	0.164018	0.133324	0.179192	0.0919811	0.0704419	0.0593731	0.117567	0.214197	0.226531	0.214361	0.221384	0.24975	0.17056	0.235935
434.805	0.153169	0.141276	0.192313	0.184791	0.145147	0.16642	0.189425	0.169345	0.124944	0.131269	0.0613795	0.035892	0.036556	0.0645655	0.0828842	0.0586628	0.0497262	0.139471	0.162306	0.133698	0.176319	0.0881872	0.0690439	0.0581936	0.113276	0.2175	0.228897	0.217246	0.223735	0.251282	0.175682	0.23802
472.201	0.156332	0.144274	0.195243	0.186327	0.144445	0.168546	0.191694	0.17171	0.125614	0.133492	0.0612529	0.0358922	0.0372288	0.06492	0.0826344	0.0602237	0.0512184	0.137774	0.158563	0.133469	0.173746	0.084863	0.0675327	0.0571233	0.10839	0.21949	0.2304	0.220285	0.223953	0.250611	0.178665	0.237514
509.086	0.159733	0.146593	0.197274	0.186178	0.142452	0.170262	0.192709	0.167607	0.12898	0.136679	0.0601293	0.0360578	0.0373729	0.0644422	0.0827053	0.0606038	0.0514194	0.134021	0.156438	0.132446	0.167789	0.0817303	0.066717	0.05636	0.103687	0.22096	0.228325	0.220908	0.223513	0.248959	0.181308	0.238169
547.723	0.162515	0.148492	0.197688	0.183599	0.140522	0.170857	0.193325	0.167403	0.132535	0.138842	0.0600406	0.0361513	0.0381612	0.0647283	0.0817693	0.0615493	0.0517725	0.131123	0.154487	0.131436	0.164658	0.076122	0.0642458	0.0553095	0.0995233	0.223191	0.229178	0.220965	0.224342	0.245691	0.184117	0.237118
584.261	0.165265	0.150875	0.197878	0.181424	0.138534	0.170409	0.193444	0.168064	0.131337	0.14027	0.0588547	0.0359781	0.0385226	0.063696	0.081396	0.0617956	0.0518643	0.127546	0.150151	0.130886	0.159291	0.0722684	0.0629447	0.0539908	0.0934931	0.220656	0.22874	0.220001	0.223487	0.244013	0.18656	0.234557
621.548	0.16602	0.150934	0.199354	0.181451	0.136741	0.170268	0.19275	0.165893	0.131229	0.140471	0.0577679	0.0360679	0.0386846	0.0632104	0.0798604	0.0619352	0.0528169	0.123968	0.146716	0.129561	0.154483	0.0690599	0.0616266	0.0525387	0.0894752	0.221039	0.228362	0.219642	0.221589	0.23831	0.187997	0.235488
660.109	0.167573	0.151176	0.197683	0.178548	0.13396	0.168954	0.191141	0.1652	0.133813	0.140921	0.0574996	0.0355526	0.0384694	0.0619203	0.0774299	0.0623824	0.052735	0.12006	0.144827	0.1283	0.148627	0.0668062	0.0603638	0.0517599	0.0855157	0.220091	0.227304	0.219593	0.218555	0.238488	0.188826	0.230958
699.074	0.168535	0.152452	0.197903	0.177496	0.130445	0.167297	0.188592	0.165758	0.133096	0.142732	0.056293	0.035559	0.0390841	0.0611229	0.076942	0.0613275	0.0536001	0.117999	0.141548	0.126436	0.143848	0.063304	0.0594207	0.0508827	0.0813383	0.220686	0.21864	0.218853	0.215984	0.236068	0.190254	0.228072
738.259	0.168871	0.153213	0.196878	0.174489	0.128396	0.166619	0.187078	0.163851	0.134107	0.143097	0.0542682	0.0351229	0.0390577	0.0604706	0.0763777	0.0612743	0.0542856	0.114449	0.139595	0.123961	0.140196	0.0612298	0.0578469	0.0492111	0.0763767	0.217809	0.212475	0.217864	0.214747	0.231907	0.19002	0.227608
775.689	0.167618	0.153127	0.195422	0.172266	0.125797	0.164819	0.186126	0.163174	0.133656	0.144295	0.0536513	0.0349701	0.0382427	0.0598453	0.0753831	0.0612629	0.0542639	0.112765	0.136095	0.123505	0.135037	0.0594681	0.0571536	0.0489777	0.0732892	0.216686	0.210139	0.215643	0.213859	0.23125	0.189562	0.226919
kobs/s	0.005261	0.005432	0.008015	0.00598	0.008171	0.007383	0.0072	0.01046	0.005953	0.005577	0.01685	0.01035	0.00729	0.009994	0.01349	0.007623	0.005754	0.01404	0.0132	0.009697	0.01085	0.01244	0.01192	0.01021	0.01098	0.007972	0.00998	0.008715	0.01048	0.01093	0.005548	0.009821
mean of	Exp1	Exp2	Exp3	Exp4	Exp1	Exp2	Exp3	Exp1	Exp2	Exp3	Exp1	Exp2	Exp3	Exp4	Exp1	Exp2	Exp3	Exp1	Exp2	Exp3	Exp4	Exp1	Exp2	Exp3	Exp4	Exp1	Exp2	Exp3	Exp1	Exp2	Exp3	Exp4

## Sheet: Fig.5
5A,B	Equilibrium binding, netBRET
Specific binding, netBRET. Total binding - unspecific binding
log c, K18-Tam NPY / M	WT Y2R-eYFP				Δ2-41			D42A_S43A_T44A				E15-20K			D/E35-39K
-13	-0.000852216	0.00116559	9.15988e-05	-0.000128405	-0.000657788	-0.00162304	-3.8755e-05	0.000520051	-0.000398499	-1.44747e-05	0.000209132	-0.000100198	0.000579723	-0.00052498	-0.000837383	0.000718357	-0.000459512
-11	-0.000673849	0.000221183	-0.000330654	-0.000176708	0.000590607	-0.00056013	0.00102957	-0.000258214	0.000406618	-0.00027721	7.01722e-06	-0.000965178	-0.000531582	0.000501815	-0.00100397	0.000856941	-9.25433e-05
-10.5	-0.000744573	-0.000152246	-0.000470038		0.00143532	0.000502724	0.00220132	-0.000439894	0.000536033	-0.00040396	0.000201464	-0.000132955	-0.000663818	-0.000178542	-0.000483778	0.000451482	0.000520088
-10	-0.000146305	0.000375573	5.85002e-05	0.000372113	0.00368706	0.00499856	0.00525165	0.000614791	0.000832563	-0.000368485	0.000461204	3.48433e-05	-0.00062601	0.000440732	0.00017753	0.000974076	0.0014997
-9.5	0.000650638	0.000702896	0.000528183	0.00138945	0.00975415	0.012028	0.0123411	9.93628e-05	-0.0003683	-8.84806e-06	-3.51361e-05	-0.00035172	0.000541222	0.00216417	0.000990393	0.00103082	0.00121721
-9	0.00143751	0.00141088	0.00110622	0.0011338	0.0219205	0.0242917	0.0227366	0.000934689	0.000675302	0.000280504	0.00118311	0.00103884	0.00130943	0.00242401	0.00123103	0.00176809	0.00210272
-8.5	0.00189681	0.00233497	0.00205668	0.00170795	0.0312822	0.0342676	0.0351458	0.00125328	0.000800125	0.000944007	0.000847636	0.001885	0.00194025	0.00288215	0.00308044	0.00295917	0.00399964
-8	0.00267184	0.00305712	0.0034547	0.00184966	0.0412468	0.0433728	0.0431824	0.00101911	0.00181742	0.00152418	0.00112433	0.00390581	0.003867	0.00382347	0.00398403	0.00363343	0.00403647
-7.5	0.00365983	0.00420013	0.00396922	0.00373844	0.0550992	0.055664	0.0575618	0.000609084	0.000679142	0.00133102	0.00107596	0.00429272	0.00431908	0.00556682	0.00515947	0.0047424	0.00477904
-7	0.00601636	0.00748792	0.00733969	0.00779546	0.0870823	0.0911289	0.0933324	0.00056783	0.000665367	0.00196491	0.000224278	0.00748938	0.00797737	0.00865131	0.00779417	0.00828486	0.00868415
-6.5	0.014975	0.0151274	0.0161095	0.0155719	0.195843	0.216773	0.23446	0.00112069	0.00193492	0.0023127	-3.98156e-05	0.0147829	0.0162138	0.019141	0.0143947	0.0168271	0.0174413
-6	0.0249859	0.025159	0.0256202	0.0245545	0.389104	0.432162	0.43694	0.00461718	0.00461119	0.00581016	0.00316412	0.025938	0.0267057	0.0291614	0.0233578	0.0252951	0.0257909
-5.5	0.0276034	0.028185	0.0287936	0.0255611	0.538469	0.555886	0.570165	0.00453649	0.00448416	0.00485919	0.00458918	0.0271129	0.0283508	0.0302678	0.023443	0.0248436	0.0245825
-5	0.0236694	0.0251692	0.0252621		0.565144	0.607847	0.608031	0.00470345	0.00500125	0.00589662	0.00743043	0.0243254	0.0281426	0.029635	0.0249144	0.0249165	0.0261807
mean of	Exp1	Exp2	Exp3	Exp4	Exp1	Exp2	Exp3	Exp1	Exp2	Exp3	Exp4	Exp1	Exp2	Exp3	Exp1	Exp2	Exp3
5C	Dissociation Kinetics of Kd,low
raw BRET values
WT Y2R-eYFP														Δ2-41													E15-20K													D/E35-39K
t / s	Exp1			Exp2			Exp3			Exp4				Exp1			Exp2			Exp3			Exp4				Exp1			Exp2			Exp3			Exp4				Exp1			Exp2			Exp3			Exp4
0	0.0721584			0.0739134			0.0730416			0.0734186				0.138571			0.130007			0.232791			0.226856				0.0676761			0.0750648			0.0740382			0.0749813				0.0719025			0.0679783			0.0713755			0.0732137
13	0.0688676	0.0639454	0.0652949	0.0680039	0.0681141	0.0680509	0.071946	0.072083	0.0679789	0.0700105	0.0680825	0.0690254		0.103099	0.104278	0.102108	0.0824745	0.0809653	0.0803506	0.152617	0.143859	0.133681	0.0935598	0.0910864	0.0923821		0.0632067	0.0626416	0.0625118	0.0670119	0.0653552	0.0661033	0.0678765	0.0684703	0.0671986	0.0678087	0.0672734	0.0662276		0.0638967	0.0679664	0.0630806	0.0654433	0.0648811	0.0646013	0.0652241	0.0676263	0.0628984
32.783	0.0666912	0.0637896	0.0647536	0.066439	0.0663453	0.0655097	0.0708514	0.0684781	0.0677422	0.0664064	0.067105	0.0669958		0.0945561	0.0980386	0.095362	0.0780621	0.077276	0.0783096	0.124344	0.120733	0.113606	0.088137	0.0870758	0.0887777		0.0621551	0.0649264	0.0627954	0.0669965	0.0655394	0.0650022	0.0655025	0.0678144	0.0677213	0.0651578	0.063707	0.0655626		0.0649848	0.0632163	0.0619882	0.0649056	0.0642882	0.0636282	0.0637412	0.0637602	0.0619389
52.041	0.0660523	0.0640635	0.0638613	0.0636941	0.0648796	0.0655555	0.0678665	0.0693291	0.0651108	0.0650957	0.0646698	0.0633285		0.091726	0.0931114	0.0921012	0.0768667	0.076379	0.0763705	0.113952	0.109756	0.106737	0.0859873	0.0847304	0.0857704		0.0624698	0.0626762	0.0619039	0.0657051	0.0649019	0.0637343	0.0643666	0.0668061	0.0662913	0.0665298	0.0653776	0.0657393		0.0631286	0.0659416	0.0614952	0.0644269	0.0627419	0.0624349	0.061843	0.0648039	0.0605612
71.304	0.0663536	0.0623091	0.0639989	0.0642283	0.0643181	0.0645079	0.0687667	0.0674434	0.0642019	0.0636789	0.0648092	0.0635921		0.0882069	0.0902552	0.0902216	0.0760249	0.0767395	0.0763998	0.106825	0.102404	0.101613	0.0843218	0.0835746	0.084992		0.0625743	0.0626416	0.0622302	0.0652204	0.0658418	0.0646152	0.063532	0.0655751	0.0653961	0.0662769	0.0652406	0.0644006		0.0609448	0.062562	0.062542	0.0625033	0.0605228	0.061713	0.0614239	0.0640113	0.0609686
90.564	0.0642314	0.0637265	0.0626709	0.0641298	0.0649019	0.0644692	0.0679878	0.0666566	0.0643079	0.0630924	0.0645712	0.0624138		0.0876598	0.090222	0.0878544	0.0738943	0.0762149	0.0752051	0.103137	0.100988	0.0981821	0.0845682	0.0851003	0.0828253		0.0614019	0.0631014	0.0626782	0.0642433	0.0638152	0.0650977	0.0638256	0.0661082	0.0657562	0.0635585	0.063591	0.0655384		0.0612221	0.061435	0.061052	0.0626093	0.062746	0.0612729	0.0616604	0.0609543	0.0637067
109.826	0.063924	0.0623868	0.0617582	0.0646924	0.064612	0.0626024	0.066343	0.0646381	0.064396	0.0641602	0.0644811	0.0621316		0.0851219	0.0876935	0.0858804	0.0758549	0.0752656	0.0748353	0.0997088	0.0992303	0.0972142	0.0828823	0.0834675	0.0838179		0.0611245	0.062135	0.0621926	0.0644373	0.062215	0.0618371	0.0635544	0.0661712	0.0656006	0.0636016	0.0642556	0.0625268		0.0614774	0.0614283	0.0606526	0.0634981	0.0639266	0.0607443	0.0609341	0.0629391	0.0607489
129.078	0.0619118	0.063676	0.0620444	0.0636981	0.0645294	0.0631673	0.0647798	0.0643409	0.0629414	0.0632387	0.0625984	0.0631881		0.085147	0.0864544	0.0850172	0.0731934	0.0754569	0.0742799	0.097741	0.096349	0.09477	0.0826821	0.0817193	0.0840623		0.0604392	0.0613258	0.0618179	0.0646639	0.0629135	0.0633127	0.0631427	0.0652052	0.0652142	0.0643122	0.0642415	0.0647613		0.0606216	0.0626062	0.060699	0.0618511	0.0622178	0.0631997	0.0616004	0.0627816	0.0598082
148.337	0.0623196	0.0626616	0.062147	0.0623046	0.0650803	0.0621533	0.0660159	0.0642416	0.0632371	0.0619722	0.0626831	0.0628222		0.0846242	0.0846283	0.0831449	0.0753912	0.0738956	0.0727665	0.0974541	0.0960919	0.0946927	0.0829261	0.0813748	0.0827843		0.0610209	0.0625669	0.0617244	0.0643417	0.0630407	0.0635875	0.0622089	0.0640473	0.0650878	0.0642574	0.0626921	0.06516		0.0610838	0.060952	0.0598904	0.0623255	0.060196	0.0625065	0.0611546	0.0598759	0.0587944
167.59	0.0613517	0.0611488	0.0620837	0.0629081	0.0642631	0.062578	0.0631645	0.0631126	0.0616642	0.0636687	0.0623504	0.0626923		0.0840664	0.0828193	0.0823089	0.0744951	0.074745	0.073839	0.0956216	0.0946011	0.0929018	0.0824584	0.081428	0.0810338		0.062979	0.0628479	0.0613439	0.0647096	0.0635673	0.06091	0.0644194	0.0659774	0.061983	0.0628644	0.0643184	0.0626951		0.0615346	0.0644308	0.0618465	0.0615238	0.0620168	0.0624208	0.0581421	0.0616661	0.0600472
186.845	0.0627235	0.0634179	0.0620717	0.063703	0.064169	0.0618581	0.0642232	0.0637202	0.0631017	0.0618859	0.0621616	0.0613819		0.0834882	0.0826918	0.0825753	0.0721038	0.073751	0.0736758	0.0946727	0.0947386	0.0935352	0.0809121	0.0821308	0.0824136		0.0617901	0.0623591	0.0619621	0.06392	0.0624772	0.0626448	0.0630261	0.0643327	0.0648107	0.0635823	0.0627209	0.0642555		0.0593233	0.0609185	0.0597406	0.0621725	0.0609088	0.0600337	0.0620858	0.0610983	0.0622194
206.097	0.0602842	0.0629321	0.0609993	0.0629128	0.063229	0.06417	0.0641228	0.0624993	0.0626916	0.0632545	0.0625266	0.062484		0.0815706	0.0807003	0.0809009	0.073544	0.0733906	0.0734523	0.0940047	0.0923908	0.091948	0.0813053	0.0797012	0.0820706		0.0630445	0.0625942	0.0620087	0.0636493	0.0630615	0.0631167	0.0626078	0.0651789	0.0633123	0.0646566	0.0646834	0.0624516		0.0628756	0.063274	0.0590463	0.0599129	0.0627955	0.0607193	0.0616191	0.0590919	0.0618595
225.349	0.0627973	0.0613231	0.0615987	0.0625622	0.0642214	0.0640152	0.0633505	0.0640819	0.0627705	0.0625192	0.0648937	0.0631083		0.0821127	0.0811401	0.0798272	0.0726351	0.0741886	0.0742926	0.0937998	0.0927918	0.0934346	0.0817472	0.0808103	0.0806226		0.0624532	0.063697	0.0609904	0.0634297	0.063668	0.0631031	0.0640169	0.0638685	0.0617823	0.0628742	0.0648376	0.065049		0.0592947	0.0625343	0.0610883	0.059676	0.0620931	0.0629134	0.0611002	0.0595328	0.0582428
244.61	0.0622544	0.0624821	0.0600624	0.0626908	0.0628583	0.0623859	0.063196	0.0638246	0.0633034	0.0624157	0.0638595	0.0616355		0.0811551	0.0800684	0.079117	0.0728946	0.0727307	0.0739624	0.0938247	0.0929354	0.0919115	0.0814496	0.0800904	0.0802534		0.0607442	0.0624586	0.0614065	0.0633255	0.063846	0.0619354	0.0620689	0.0634001	0.063134	0.0636053	0.0628361	0.0634643		0.0616919	0.0623281	0.0590339	0.0617365	0.0603565	0.0608455	0.0618435	0.060863	0.0611007
263.869	0.0612487	0.0621251	0.0611514	0.061604	0.0645242	0.0621275	0.0638855	0.0631985	0.0620206	0.0618417	0.0635329	0.0616198		0.0800912	0.0804176	0.0794891	0.0738544	0.0727137	0.0720962	0.0932467	0.0929575	0.0911473	0.0819037	0.0802887	0.0808766		0.061046	0.0630218	0.0617067	0.065007	0.062058	0.0620346	0.0630849	0.0635871	0.0637692	0.0643995	0.0622926	0.063203		0.0613719	0.0652956	0.0579457	0.0621822	0.061001	0.0598032	0.05888	0.0596615	0.0607991
283.128	0.0626035	0.0613666	0.0607618	0.0630252	0.0631327	0.0630107	0.0649396	0.0629197	0.0624972	0.0611375	0.0635112	0.0619199		0.0797875	0.0786163	0.0793273	0.0740264	0.0738446	0.0712113	0.0917977	0.0911407	0.0900664	0.0806462	0.0826802	0.0807297		0.0618032	0.061371	0.0612818	0.0637496	0.0621634	0.061846	0.061933	0.0627759	0.0644095	0.0624943	0.0627356	0.0614155		0.0612031	0.0617439	0.060839	0.0600315	0.0636348	0.0605685	0.0617934	0.0611518	0.0592621
302.387	0.0600767	0.0638483	0.060637	0.063348	0.0642633	0.0632021	0.062517	0.063536	0.0626788	0.0617311	0.062452	0.0628004		0.0801969	0.0797618	0.0790597	0.0707037	0.0725718	0.0718263	0.0923118	0.0911549	0.0908451	0.0809997	0.0805365	0.0800814		0.0615434	0.0631399	0.0618385	0.0637618	0.0638725	0.0618937	0.0640264	0.0626954	0.0625312	0.0624991	0.0632929	0.062879		0.0598251	0.0626866	0.0589114	0.0610254	0.0617871	0.0612813	0.0596612	0.0596643	0.0627115
321.654	0.0602168	0.0608634	0.0600662	0.0624342	0.062918	0.0622864	0.0635316	0.0628622	0.0620603	0.0604212	0.0631703	0.0619501		0.0800386	0.0788771	0.0791494	0.0726204	0.0713978	0.0730681	0.0917566	0.0907894	0.0901597	0.0802571	0.0798612	0.082235		0.0613678	0.0618528	0.0625273	0.0644071	0.0618718	0.0648658	0.0623815	0.0624674	0.0608376	0.0634511	0.0638357	0.0639919		0.0608754	0.0601988	0.060939	0.0619777	0.061741	0.0615829	0.0635774	0.0614076	0.0587375
340.911	0.0609601	0.0608044	0.0601883	0.0626389	0.0622267	0.0628176	0.0645503	0.062573	0.0608591	0.0599962	0.0642655	0.0621316		0.0793807	0.0775354	0.0793788	0.0710723	0.0730627	0.0705501	0.0913781	0.0898486	0.089544	0.0812445	0.0813301	0.0825467		0.0596879	0.0599482	0.0614702	0.0666534	0.0636368	0.0614135	0.0619798	0.0643378	0.0617591	0.0618484	0.0622352	0.0634943		0.0589566	0.0620319	0.0581842	0.0613589	0.0602097	0.061943	0.0609503	0.0607298	0.060691
360.165	0.0600859	0.0619103	0.0608602	0.0629617	0.0625227	0.0606637	0.0639313	0.0624374	0.0608687	0.0601698	0.0638894	0.0618608		0.0781596	0.0781696	0.0790331	0.0734004	0.0725805	0.072082	0.0905725	0.0899515	0.0889635	0.0817848	0.0798241	0.0795249		0.0599107	0.0611888	0.0592179	0.0639265	0.062134	0.0608528	0.0615626	0.0625027	0.0642125	0.0630774	0.0640934	0.0620612		0.0594747	0.0633107	0.0621265	0.0605032	0.0604242	0.0609779	0.0593011	0.0602466	0.0620979
379.423	0.0603403	0.0618531	0.0606134	0.06299	0.0630733	0.0627739	0.0636132	0.0621139	0.0608039	0.0609824	0.0638358	0.0630342		0.0775248	0.0789218	0.0774538	0.0711727	0.0713794	0.0708884	0.0909107	0.0877286	0.0893702	0.081115	0.0800822	0.0804508		0.0611534	0.0625508	0.0606934	0.0633874	0.06158	0.0608231	0.0636693	0.0635341	0.0631987	0.0656413	0.0606802	0.0652874		0.0613724	0.0573144	0.0593957	0.0620316	0.0606315	0.0602516	0.0609225	0.060194	0.0615048
398.673	0.059293	0.0603619	0.0601494	0.0629583	0.0625787	0.0632604	0.0614836	0.0632866	0.0601546	0.0620202	0.061778	0.0629252		0.0772794	0.0774781	0.0761861	0.071501	0.0700914	0.0703936	0.0886602	0.0900953	0.0893983	0.0814281	0.0797323	0.0817101		0.0591319	0.0622891	0.060015	0.0648811	0.0635973	0.05976	0.0617987	0.060346	0.0617368	0.064482	0.0621283	0.0643937		0.0585541	0.0619736	0.0602122	0.0635065	0.0624158	0.0600668	0.0605982	0.0600536	0.060158
417.928	0.0599412	0.0611627	0.0602378	0.0628723	0.0625678	0.0610939	0.0632969	0.0616949	0.0623724	0.0605668	0.0628062	0.0627948		0.0761285	0.0769396	0.0772429	0.0734142	0.0713266	0.0706681	0.0906354	0.0890542	0.0888833	0.0809984	0.0798474	0.0789919		0.0608731	0.0610297	0.0623882	0.0633945	0.0644357	0.0624852	0.0608858	0.0617329	0.0617237	0.0628876	0.0629542	0.0630317		0.0586528	0.0602985	0.0616337	0.0614355	0.0597425	0.060495	0.0606572	0.0621114	0.0610105
437.182	0.0609549	0.0608049	0.0603207	0.0625041	0.0630039	0.0616129	0.0618518	0.0631624	0.0629942	0.0616252	0.0634832	0.0611199		0.0758834	0.0754558	0.0765426	0.0705135	0.0694225	0.0697611	0.0897445	0.088291	0.0875113	0.0804773	0.0785074	0.0789923		0.0588575	0.0606638	0.0584991	0.0636341	0.0635944	0.0600225	0.0634413	0.0618753	0.0621108	0.0629643	0.0631775	0.0633814		0.0606133	0.0602242	0.0598858	0.0612159	0.0608285	0.0601145	0.061685	0.0600689	0.0578878
456.439	0.0598324	0.0610453	0.0575166	0.0624346	0.0628435	0.0614196	0.0631812	0.0605962	0.0622089	0.0609697	0.0631369	0.0634759		0.0751929	0.0752743	0.0758692	0.0717173	0.0710044	0.0712097	0.089136	0.0890779	0.087788	0.080684	0.0811662	0.0797897		0.0602404	0.0623753	0.0632359	0.0612443	0.0634083	0.0640558	0.060164	0.0645945	0.0613136	0.0644769	0.0644115	0.062158		0.0598131	0.0633154	0.0579007	0.0579907	0.0602333	0.060241	0.0596596	0.059683	0.0602377
475.69	0.0608826	0.0613212	0.0610451	0.0618433	0.0622127	0.0604185	0.0623247	0.0606325	0.0615044	0.0597009	0.0631996	0.0635858		0.0763091	0.0758198	0.0753075	0.0708555	0.0706109	0.0703044	0.0906137	0.0874993	0.0866018	0.0798097	0.0803818	0.0811395		0.0615173	0.061057	0.0615113	0.0649554	0.0620501	0.0619548	0.0616175	0.0627148	0.0633037	0.0626869	0.0650645	0.0630698		0.0598093	0.0575994	0.0587761	0.0612608	0.0636719	0.0615874	0.0604906	0.0577018	0.0617472
494.944	0.0607741	0.059582	0.0583418	0.0622	0.0629721	0.0621931	0.0623671	0.0615455	0.0594536	0.0606131	0.0614741	0.0635221		0.0764308	0.0762859	0.0762266	0.0706882	0.0706534	0.0706875	0.0869083	0.0887394	0.0867706	0.0798625	0.080228	0.0820233		0.0607947	0.0599434	0.0604159	0.0633982	0.0639489	0.0610205	0.0623795	0.0654857	0.0621839	0.0632299	0.0621552	0.0637624		0.0584498	0.0619738	0.0588213	0.0592501	0.061782	0.0604244	0.0609246	0.0626475	0.0612622
514.201	0.0590926	0.063552	0.0610108	0.0622492	0.0626814	0.0616437	0.0622294	0.0622479	0.061949	0.0607107	0.0631523	0.0609893		0.0763617	0.0758087	0.0741709	0.0711118	0.0690055	0.0694666	0.0862897	0.0872105	0.088735	0.0809647	0.0798555	0.0789764		0.0612697	0.062834	0.0613074	0.0644707	0.0622796	0.0624123	0.0613586	0.0620589	0.0617127	0.060599	0.0628254	0.0622884		0.0612237	0.0592924	0.0590643	0.0593877	0.0600163	0.0597223	0.0599751	0.0579695	0.0600336
533.455	0.0618881	0.0628602	0.0598638	0.0614374	0.0634356	0.0611064	0.0605368	0.0637168	0.0622608	0.0610789	0.0625011	0.0630128		0.0756592	0.0749308	0.0750024	0.0712775	0.0690626	0.0716695	0.0893263	0.0878743	0.0867447	0.0817137	0.0789031	0.079215		0.0619103	0.0605363	0.0634532	0.0638558	0.061894	0.0608008	0.0598447	0.0635183	0.0620935	0.0634544	0.0626416	0.0634006		0.0599784	0.0612229	0.0595579	0.0583883	0.0589216	0.0608988	0.0591043	0.0590238	0.0609459
552.712	0.0603771	0.0618859	0.0593661	0.0609716	0.0628956	0.0614282	0.0622714	0.0604924	0.060164	0.061278	0.0639886	0.0604217		0.0775679	0.0773869	0.0752821	0.0691615	0.0696241	0.0702801	0.0891284	0.0876896	0.0866459	0.0798245	0.07913	0.0784665		0.0601224	0.0589813	0.0573335	0.0637413	0.0619737	0.060506	0.0591555	0.0636819	0.0629209	0.0601295	0.063543	0.0620656		0.0619134	0.0601634	0.0581385	0.0592534	0.0568454	0.0597335	0.0591632	0.0584378	0.0616404
571.967	0.060787	0.0606576	0.0595093	0.0615346	0.062002	0.0614739	0.062676	0.0628024	0.0612008	0.0592799	0.0616192	0.0624308		0.0748551	0.0759593	0.0742134	0.0720892	0.0690509	0.0708628	0.0861202	0.0877558	0.0855088	0.0804377	0.0784373	0.0779844		0.0607901	0.0605657	0.061642	0.0636978	0.0628873	0.0614273	0.0626209	0.0590526	0.0614536	0.061057	0.0613927	0.0611652		0.0598156	0.0603271	0.059865	0.0587464	0.0614343	0.0601448	0.0608161	0.061219	0.0616414
591.22	0.0606021	0.0616457	0.0593521	0.0636555	0.0622369	0.0601389	0.0627971	0.0615622	0.0609688	0.0608317	0.0632504	0.0619312		0.0727686	0.0746252	0.0743622	0.069589	0.0693147	0.0695591	0.0860941	0.0848756	0.0845249	0.0790071	0.0801551	0.0790748		0.0593509	0.0604605	0.0619127	0.0635676	0.0640204	0.0602616	0.0608752	0.0621111	0.0629406	0.0635076	0.0613188	0.0635289		0.0624378	0.0585505	0.0598082	0.0584199	0.0602891	0.0604864	0.058618	0.0618043	0.0597641
610.483	0.0621625	0.0601018	0.058256	0.0604843	0.0615515	0.0624388	0.062915	0.0623525	0.0624325	0.0598819	0.0620852	0.0611324		0.075045	0.0746519	0.0723443	0.0674099	0.0715736	0.0681089	0.0875339	0.0845559	0.0840287	0.0807232	0.0789609	0.0783695		0.060896	0.0599555	0.0610316	0.0625119	0.0632824	0.0620474	0.0608927	0.0635581	0.0611395	0.061301	0.0642551	0.0630302		0.0607784	0.0625949	0.0607067	0.061069	0.0587242	0.0614715	0.0605282	0.0597981	0.0577988
629.744	0.0604759	0.0608705	0.0595952	0.0611721	0.06119	0.0593187	0.0612818	0.0602157	0.0598295	0.0603624	0.0599952	0.0634574		0.0751313	0.0755063	0.0739299	0.0708105	0.0705973	0.0685667	0.0893703	0.0853519	0.0852722	0.0789145	0.079813	0.0796441		0.0604298	0.0589363	0.0602876	0.0618137	0.0633075	0.0645996	0.0621887	0.0615231	0.0608752	0.0607652	0.0626211	0.0615837		0.0584218	0.0617284	0.0600033	0.0596537	0.0583735	0.0610787	0.0616027	0.0586076	0.0599397
649.01	0.0622397	0.0599881	0.0598159	0.0608512	0.0616587	0.0620179	0.06132	0.0627502	0.0604983	0.0614001	0.0625727	0.0619902		0.07538	0.0721654	0.0740488	0.0721478	0.0686107	0.0696876	0.0856724	0.0859237	0.0841349	0.0814752	0.0790226	0.0788912		0.057517	0.0602982	0.0595282	0.0610716	0.0624459	0.0611193	0.0633093	0.0619276	0.0628399	0.0623454	0.0631631	0.0612635		0.0582428	0.0581378	0.0588285	0.0600689	0.062453	0.0622514	0.0593797	0.0633909	0.0623571
668.264	0.0590577	0.0592453	0.0599557	0.0611242	0.0614342	0.0589188	0.0621126	0.0624427	0.0614372	0.0614041	0.0629056	0.0615642		0.0744899	0.0740826	0.0723891	0.0685241	0.0672817	0.0675701	0.0871904	0.0849541	0.083059	0.0772953	0.079625	0.0768395		0.0560788	0.0603716	0.0595727	0.0612001	0.0617241	0.0613429	0.0597466	0.0655749	0.0630814	0.0629624	0.0607239	0.0650241		0.060736	0.0632127	0.063146	0.0596855	0.0616939	0.0607942	0.062137	0.0574788	0.058867
687.525	0.0605168	0.0603086	0.0588388	0.0589418	0.0618421	0.0597022	0.0630852	0.0625172	0.0594774	0.0593935	0.0622008	0.0621275		0.0730367	0.0728999	0.0743815	0.0711261	0.0680818	0.0687601	0.0851591	0.0856613	0.086328	0.0792621	0.0798339	0.0784031		0.0584871	0.0606864	0.0598784	0.0606821	0.0621176	0.0618892	0.0626938	0.0632789	0.0625923	0.0621964	0.0624823	0.0612028		0.060927	0.0577502	0.0607832	0.0616023	0.0577663	0.0584563	0.0581499	0.0619313	0.0598801
706.778	0.0581634	0.060532	0.059242	0.0628052	0.0621256	0.0627656	0.0577284	0.0631089	0.0612626	0.0620613	0.0620755	0.0626927		0.0731712	0.0737972	0.0697795	0.0692265	0.0680295	0.0685413	0.0864385	0.0832956	0.0855015	0.0795354	0.0784392	0.0807686		0.0629195	0.0609066	0.057814	0.0617507	0.064519	0.0619829	0.0617039	0.0609116	0.0608522	0.060667	0.061978	0.0600802		0.0594001	0.0566336	0.0617124	0.0622234	0.0607784	0.061989	0.0603747	0.0608574	0.0578397
726.031	0.0593429	0.0596748	0.0597516	0.0602545	0.0612247	0.0624598	0.0610667	0.0619867	0.0603373	0.0612381	0.0618422	0.0609104		0.0718984	0.0710999	0.0706572	0.0672209	0.0708821	0.0689563	0.0866269	0.0829318	0.0819593	0.0778273	0.0787368	0.0796513		0.0575327	0.0607645	0.0588419	0.0610066	0.0615635	0.0612664	0.0584072	0.0643348	0.0612755	0.0607872	0.0627773	0.061411		0.0587051	0.056925	0.0607714	0.0585855	0.0624934	0.0586107	0.0627285	0.0593306	0.0620607
745.285	0.060162	0.0607875	0.0616638	0.0606436	0.0622449	0.0608101	0.0608874	0.0602174	0.0619529	0.0615682	0.0609216	0.0616962		0.0718162	0.0715489	0.069307	0.068368	0.0707893	0.0688654	0.084943	0.084234	0.0823279	0.07857	0.0782646	0.0780582		0.0608882	0.062565	0.0606202	0.0594027	0.0608937	0.0599236	0.0623786	0.0613397	0.0633311	0.0606798	0.0629448	0.0630054		0.0580967	0.0596064	0.0566581	0.0595417	0.0603375	0.0615286	0.062187	0.0601407	0.0596314
764.532	0.0580607	0.0617331	0.0596829	0.0624262	0.0619378	0.0608839	0.0612575	0.061943	0.0588612	0.0612305	0.0605812	0.0616682		0.0722592	0.0727334	0.0714026	0.0712088	0.0663948	0.0674752	0.0842755	0.0824089	0.0821333	0.0795734	0.0782797	0.0815831		0.0595917	0.0591681	0.0602652	0.0648143	0.0625358	0.0618304	0.0612554	0.0610905	0.0595357	0.0609818	0.0625425	0.0641548		0.0614229	0.060615	0.0579257	0.0604172	0.0630254	0.063915	0.0595316	0.0599815	0.0577589
783.788	0.0585689	0.0612072	0.0586239	0.0593787	0.0597023	0.0601637	0.0610215	0.0596067	0.0588992	0.0599996	0.0613071	0.0625091		0.0716203	0.0721551	0.0723958	0.0683634	0.0672472	0.0682797	0.0846535	0.0811044	0.0819978	0.0783224	0.0757557	0.0787678		0.0621791	0.0594118	0.0606775	0.0638316	0.0636802	0.061992	0.0590903	0.0599757	0.062262	0.0603576	0.0616049	0.0652166		0.0611824	0.0600823	0.0597548	0.061019	0.0573055	0.0592925	0.0586185	0.0567787	0.0590919
803.051	0.0588325	0.0578674	0.0578278	0.0628662	0.0605894	0.0610792	0.0605052	0.060786	0.058373	0.0612391	0.0609558	0.0610759		0.0741807	0.0713627	0.0704327	0.0683533	0.0680587	0.0671064	0.0836604	0.083708	0.0823105	0.0793495	0.0771873	0.0776618		0.0573306	0.0591904	0.0578803	0.0606786	0.0628558	0.0614565	0.0605936	0.0620055	0.0602864	0.0598948	0.0600714	0.0595912		0.0589902	0.0609515	0.0631588	0.0607205	0.0611747	0.0611101	0.060344	0.0600614	0.0580225
822.301	0.0611831	0.0596741	0.0600858	0.0590457	0.0623024	0.0607626	0.0590286	0.0627319	0.0623636	0.0613533	0.063347	0.0617432		0.0708756	0.0706287	0.0706691	0.0683572	0.0680289	0.0685211	0.0823842	0.0823951	0.0803843	0.078712	0.0791048	0.0777261		0.0606767	0.060182	0.0601839	0.0604479	0.0619163	0.0630804	0.0609657	0.0631731	0.0615774	0.0637708	0.0605183	0.0630341		0.0620137	0.0612851	0.0597741	0.0611177	0.0596634	0.0631008	0.0594145	0.0591656	0.0583494
841.562	0.0599265	0.0604517	0.0574757	0.0622783	0.0607577	0.0630897	0.0607857	0.0643702	0.060811	0.0610579	0.0609864	0.0603102		0.0713995	0.069522	0.0700604	0.0696567	0.0678691	0.0676778	0.0809927	0.0819945	0.0815281	0.0761767	0.0798683	0.0787584		0.0585253	0.0616811	0.0615566	0.0634205	0.0601259	0.0613357	0.0607702	0.0608144	0.0623642	0.0630192	0.0621271	0.0632451		0.0614525	0.0613313	0.0566783	0.0592552	0.0590676	0.0646926	0.0582347	0.0653734	0.0588576
860.811	0.0593423	0.0589678	0.058841	0.0632979	0.0601516	0.0621584	0.0595054	0.062781	0.0600221	0.060785	0.0596695	0.0605938		0.0714735	0.0717723	0.0694577	0.066497	0.0669942	0.0704319	0.0815156	0.0802246	0.0825497	0.0801656	0.0772916	0.0785385		0.0583767	0.0599081	0.059069	0.0610519	0.0635936	0.0631633	0.0617849	0.0606381	0.0640406	0.0612904	0.062227	0.0604543		0.0569671	0.0594068	0.058623	0.061108	0.0618446	0.0610405	0.0600596	0.0587843	0.0629344
880.064	0.0581691	0.0579515	0.0586318	0.0614452	0.0601284	0.060503	0.0619153	0.0599421	0.0600756	0.0618108	0.0606196	0.0621241		0.0710705	0.069822	0.0690513	0.0661363	0.0668244	0.0695718	0.0814347	0.0808351	0.0836304	0.0756761	0.0786987	0.0768491		0.0594588	0.0590977	0.0588755	0.0606117	0.0642473	0.0632195	0.0610199	0.0623949	0.0636507	0.0618273	0.0608459	0.0610078		0.058386	0.0578195	0.0606143	0.0607463	0.0586569	0.0626874	0.0596438	0.0612163	0.0621317
899.321	0.0599226	0.0607184	0.0601681	0.0602117	0.062566	0.060435	0.0607359	0.0601574	0.059919	0.0620977	0.0600499	0.0614497		0.0699789	0.0709096	0.0716038	0.0671374	0.069232	0.0661262	0.0808472	0.0803429	0.082934	0.0796773	0.074924	0.0796693		0.057529	0.0609601	0.060074	0.0642243	0.0601085	0.0614064	0.0599644	0.0623585	0.0613779	0.0630273	0.0588656	0.0640469		0.0591227	0.0603855	0.0573626	0.0621061	0.0586205	0.0598198	0.0596883	0.0557866	0.0589572
918.579	0.058896	0.0609269	0.0572415	0.061465	0.0621382	0.06111	0.060122	0.0613075	0.0615875	0.0596665	0.0612502	0.0593515		0.0713379	0.0699959	0.0685259	0.0695172	0.0686155	0.0679462	0.0805082	0.0783442	0.079775	0.0769305	0.0771954	0.0757245		0.0595035	0.0605648	0.0602586	0.0630359	0.0623568	0.0637641	0.0622111	0.0630072	0.0608658	0.0632703	0.0622051	0.0628485		0.0614358	0.059854	0.0596102	0.0610064	0.0610074	0.0609023	0.0594417	0.0617853	0.059845
937.844	0.058608	0.0613573	0.056919	0.0586466	0.0604773	0.0599155	0.0586628	0.0609681	0.060508	0.0588335	0.0594442	0.0622981		0.0701545	0.0694738	0.068065	0.0677952	0.0666274	0.0671205	0.0793054	0.0788935	0.0798006	0.080197	0.0749684	0.0778439		0.0630674	0.0569282	0.0575929	0.0612456	0.0631865	0.0614274	0.0577828	0.0604345	0.0594691	0.06357	0.0611394	0.060834		0.0602687	0.0609968	0.0593362	0.0616962	0.0606009	0.0590577	0.0620522	0.062036	0.0621937
957.102	0.059838	0.0612094	0.0600698	0.0617343	0.0631301	0.0602841	0.0623315	0.0592164	0.063472	0.0592582	0.0610562	0.0593018		0.070967	0.0690463	0.0702224	0.068143	0.0659525	0.0647968	0.0786166	0.0802666	0.0803731	0.0782774	0.0762566	0.0772286		0.057997	0.0543577	0.0580129	0.0641551	0.0622608	0.0629347	0.0623953	0.0608494	0.0625061	0.0612778	0.0607924	0.0658454		0.0595046	0.0578528	0.0606761	0.0610177	0.059361	0.0612343	0.0614264	0.0599283	0.0585841
976.367	0.0602506	0.0588659	0.0594651	0.0618607	0.0619754	0.0581109	0.0624673	0.0620592	0.0606577	0.0617746	0.0607764	0.0588464		0.0708148	0.0671975	0.0701871	0.0672538	0.0692943	0.0668745	0.0778715	0.0781351	0.0791824	0.0727452	0.0783235	0.0778526		0.0573602	0.0623518	0.0611817	0.0619771	0.0628675	0.059983	0.0603843	0.0604195	0.060937	0.0647667	0.0620033	0.0628492		0.0579809	0.0588	0.0605738	0.0592535	0.0633301	0.0617573	0.0621031	0.0619218	0.0620121
995.617	0.0599404	0.0582602	0.0586292	0.0599267	0.0597413	0.0620261	0.0602832	0.0605564	0.0592233	0.0594462	0.0615818	0.0616523		0.0700811	0.0695642	0.0670784	0.0687741	0.0681013	0.0669844	0.0796148	0.0790085	0.0784345	0.0759821	0.0779244	0.0763032		0.0585287	0.0607461	0.0591397	0.0588177	0.0648759	0.0619976	0.0572567	0.0625973	0.0634954	0.0604302	0.0651138	0.062669		0.0597415	0.0608294	0.0601291	0.0622297	0.0595773	0.0628947	0.0587956	0.0597164	0.0616281
1014.88	0.0600863	0.0579574	0.0589355	0.063802	0.0619828	0.0610722	0.0583662	0.0614642	0.0603189	0.0593391	0.0624149	0.0626222		0.0669513	0.0688655	0.0681406	0.0658171	0.0636351	0.068468	0.0768092	0.0810815	0.0786053	0.0766232	0.0761362	0.0779106		0.0591387	0.058555	0.057921	0.058866	0.0624201	0.0611251	0.0626495	0.0608318	0.0612973	0.0638217	0.0569032	0.0639442		0.0639789	0.0592094	0.0582826	0.0601563	0.061291	0.0589956	0.0600394	0.0604859	0.0597273
1034.12	0.0581471	0.0612559	0.060487	0.0583571	0.0610296	0.0626283	0.0620476	0.0621116	0.0594107	0.0605614	0.0611433	0.0619683		0.0698076	0.0682764	0.0663818	0.0672744	0.0669252	0.0646403	0.0765478	0.0796285	0.0772195	0.0785609	0.0787392	0.0758263		0.0579027	0.0563623	0.0584533	0.0615285	0.0611594	0.0591363	0.0586364	0.0608137	0.0632343	0.0619729	0.0633675	0.0605688		0.0610308	0.0605466	0.0579438	0.0577638	0.0613875	0.0599132	0.0630985	0.0624892	0.0621891
1053.38	0.055639	0.061397	0.0592688	0.05895	0.0588571	0.0598699	0.0627141	0.0613945	0.0621673	0.0615487	0.0598453	0.0619148		0.0690534	0.0673578	0.0681184	0.0667691	0.0665017	0.0671398	0.0780596	0.0803409	0.0800927	0.0752405	0.0788868	0.0759752		0.0581377	0.0581775	0.0579323	0.0622003	0.060509	0.0580228	0.0600614	0.0609929	0.0608676	0.0650415	0.0596798	0.0621957		0.0609818	0.0595677	0.0599662	0.0586955	0.058891	0.0601755	0.0613108	0.061186	0.0615856
1072.64	0.0608831	0.0589545	0.0610293	0.0614041	0.0590659	0.0574276	0.056793	0.0618101	0.0623299	0.0619021	0.060596	0.0637002		0.0682873	0.0712439	0.0661853	0.0669554	0.0676309	0.0676088	0.0814146	0.0798802	0.0807314	0.0737833	0.0785842	0.0792108		0.0586486	0.0591501	0.0570782	0.0582004	0.058805	0.0591226	0.0575581	0.0633249	0.0619409	0.0630572	0.0609353	0.0602557		0.0571764	0.0603248	0.0595873	0.0577493	0.0576092	0.0613545	0.0621355	0.0579902	0.0639787
1091.9	0.0606462	0.0607265	0.0574926	0.0590735	0.0618103	0.0604027	0.0610641	0.0624747	0.0599969	0.059184	0.0613376	0.0593548		0.0712562	0.0673393	0.0677451	0.0639604	0.0651568	0.0644003	0.0774922	0.0769751	0.0792637	0.0780821	0.0778365	0.0761115		0.0620853	0.0596381	0.0608264	0.0649827	0.0639588	0.05784	0.0624014	0.0577401	0.0625702	0.0593616	0.0631363	0.0618025		0.0574272	0.0644177	0.0617172	0.0631456	0.0648224	0.0627638	0.0588533	0.0618895	0.0610298
1111.15	0.0589677	0.0593811	0.0606317	0.062511	0.0616865	0.0602167	0.0641661	0.0608095	0.0620764	0.0618448	0.0606142	0.0592668		0.0689036	0.0695712	0.0702563	0.0659588	0.0666368	0.0638468	0.0793345	0.0788429	0.0787	0.0742732	0.0722389	0.0741512		0.0617294	0.0582053	0.0599649	0.0617082	0.0640572	0.060313	0.0604113	0.0622269	0.0624955	0.0611144	0.0644568	0.0612873		0.0588235	0.0625139	0.058223	0.0586551	0.0634599	0.0591698	0.0582121	0.0585574	0.0634036
1130.4	0.0603995	0.062835	0.0573595	0.0588513	0.0600067	0.0601821	0.0605342	0.060467	0.060202	0.0609265	0.0605722	0.061772		0.0699981	0.0686976	0.0668958	0.0648327	0.067877	0.0659625	0.0801283	0.0775124	0.0795932	0.0757957	0.0770241	0.0754783		0.0593509	0.0576667	0.0601637	0.0613237	0.064022	0.0608496	0.0592341	0.0622195	0.0596232	0.0616351	0.0652108	0.0593184		0.0615136	0.0584549	0.0558807	0.0585862	0.0608018	0.0556022	0.0566241	0.0607547	0.0562161
1149.66	0.0618929	0.0596451	0.0555925	0.059707	0.0650962	0.0590033	0.0624053	0.0625077	0.0567244	0.0595154	0.0567824	0.0632555		0.071604	0.0691095	0.0676188	0.0686292	0.0627054	0.0641749	0.0780668	0.0787343	0.076543	0.0757551	0.0736753	0.0758178		0.0588869	0.0570118	0.0595467	0.0619179	0.063874	0.0620815	0.0593172	0.0616746	0.0608393	0.0619218	0.0613965	0.0672553		0.0587177	0.0616913	0.0604814	0.0611899	0.0630866	0.0594536	0.0586341	0.061157	0.0653945
1168.92	0.0595151	0.0610387	0.058445	0.060257	0.0595825	0.0579492	0.062229	0.0608788	0.0582881	0.0599533	0.0594327	0.0619381		0.0695647	0.0687784	0.0675836	0.0667106	0.0666197	0.0628149	0.0743833	0.0767321	0.0750992	0.0771818	0.0729139	0.0740549		0.0578609	0.0627254	0.0618028	0.0599984	0.0618138	0.0623127	0.0612507	0.0594317	0.0578578	0.0618317	0.0592174	0.062453		0.0564404	0.0579165	0.0591373	0.0655244	0.0629206	0.0580067	0.0665689	0.0609771	0.0616001
1188.18	0.0599182	0.0609665	0.0583748	0.0618254	0.0591106	0.0613457	0.0581568	0.0602284	0.0629958	0.0576635	0.0623145	0.0604864		0.0703407	0.0678223	0.0660459	0.0660777	0.0654261	0.0640991	0.0744103	0.0751784	0.078414	0.0757675	0.0740786	0.0774785		0.056193	0.0581555	0.0602387	0.0604532	0.0624986	0.0642332	0.061463	0.0629135	0.0609588	0.065866	0.0631874	0.0609219		0.05705	0.057867	0.0583191	0.0572805	0.0652886	0.0582172	0.0584715	0.0588889	0.0585043
1207.43	0.0581779	0.0603648	0.0608376	0.0610179	0.0610284	0.0581787	0.061433	0.0584725	0.0660102	0.0591105	0.0587512	0.0598127		0.0692326	0.0691449	0.0680436	0.0658151	0.0675883	0.0642803	0.074061	0.0752332	0.0754351	0.0734392	0.0772205	0.0752542		0.0588723	0.0613224	0.0573644	0.0637818	0.0614556	0.0613923	0.0557058	0.0615338	0.0595248	0.0628013	0.0631218	0.063325		0.065062	0.0593909	0.0565329	0.0614247	0.058008	0.0602274	0.0608902	0.0602838	0.0563512
1226.69	0.0563744	0.0637406	0.0596865	0.0591497	0.0601913	0.0581211	0.0651004	0.0606633	0.0596891	0.0586057	0.060373	0.0598669		0.0692547	0.0673771	0.0643113	0.0666884	0.0671762	0.0660964	0.0752067	0.0762926	0.0797928	0.0754821	0.0754241	0.0706299		0.0593301	0.0599464	0.0625712	0.0590382	0.0593181	0.0567127	0.0618788	0.0598947	0.0583367	0.0632737	0.0597926	0.0632879		0.0584842	0.0608574	0.0597359	0.0623453	0.0617933	0.0610903	0.0572022	0.0623668	0.060895
1245.96	0.0603871	0.0568932	0.0602173	0.0607527	0.0649193	0.0623363	0.057625	0.060703	0.0600974	0.0612012	0.0637833	0.0599681		0.0678243	0.0665131	0.0681544	0.0667463	0.0615285	0.0626264	0.0770283	0.0761126	0.0767479	0.073302	0.0733868	0.0749959		0.0585102	0.0581832	0.0572303	0.0629773	0.0583614	0.0644587	0.0585521	0.0641073	0.0585786	0.0615175	0.0631246	0.0657327		0.0586978	0.0614003	0.0602831	0.057942	0.061118	0.0646627	0.0583835	0.0650577	0.0630017
1265.21	0.0609778	0.0604038	0.0590958	0.0624398	0.060486	0.0609013	0.060496	0.0626963	0.0585747	0.0609522	0.0588905	0.0590765		0.0674757	0.0659454	0.0644716	0.0659089	0.0658503	0.0621656	0.0752725	0.0763926	0.0766443	0.0769004	0.0763411	0.0736998		0.0605246	0.0580698	0.058494	0.058314	0.0585404	0.0607191	0.0655839	0.0585651	0.0626949	0.0641474	0.063035	0.0595976		0.0567733	0.062538	0.0581711	0.0612688	0.058481	0.0574014	0.0591984	0.0628592	0.0601158
1284.48	0.0582638	0.0609454	0.0584871	0.0595976	0.0584476	0.0608509	0.0590083	0.0605906	0.0631889	0.0612875	0.0589487	0.0584974		0.0693377	0.0675989	0.0650691	0.0643672	0.0657195	0.0638519	0.075338	0.078173	0.0753269	0.0738182	0.074638	0.0723076		0.0551608	0.0599744	0.0570584	0.0639178	0.0590641	0.0595217	0.0589741	0.0608808	0.0609984	0.0665162	0.0626217	0.0624518		0.0570943	0.0553018	0.0664592	0.0611657	0.05771	0.0584526	0.0568439	0.0607351	0.0640436
1303.74	0.0582054	0.0591183	0.0614311	0.0584078	0.0607707	0.0598046	0.059703	0.0625108	0.0577364	0.0580041	0.0601866	0.0598409		0.0690717	0.0639239	0.0659393	0.0662851	0.0673707	0.0661766	0.076008	0.0732924	0.0767104	0.0729627	0.0735746	0.0766281		0.0572726	0.0613945	0.0591137	0.0600687	0.0594304	0.0605486	0.0608303	0.0569237	0.0599964	0.0576098	0.059863	0.0634787		0.0622021	0.0616452	0.058479				0.0641516	0.0602461	0.0578717
koff / s-1	0.07233			0.0755			0.01797			0.04375				0.086			0.1984			0.08139			0.2314				0.1285			0.1578			0.09032			0.1148				0.1378			0.07369			0.08131			0.1266
[truncated: 2 more columns]

## Sheet: Fig. S2
S2A
	uncropped gel:
S2B	Ligand binding Y2R in vitro
Fluorescence Polarization, mP
log c / M	Y2R				log c / M	empty bicelles
-9.4	210	222	211		-9	217	218	222
-9.1	221	216	218		-8.7	224	220	216
-8.8	219	225	225		-8.4	224	216	217
-8.5	222	225	224		-8.1	214	219	221
-8.3	223	224	225		-7.9	211	222	224
-8.1	225	224	219		-7.7	217	211	213
-7.9	220	222	217		-7.5	222	217	215
-7.8	230	234	225		-7.4	208	223	216
-7.5	242	248	236		-7.1	217	219	216
-7.2	281	285	293		-6.8	217	217	220
-7	314	307	316		-6.6	269	273	261
-6.7	309	307	295		-6.3	296	295	293

## Sheet: Fig. S9
S9A	GqΔ6i4myr activation
% inositol phosphate of WT Y2R-eYFP
log c NPY / M	WT Y2R-eYFP			Δ2-41			D42A_S43A_T44A			E15-20K			D/E35-39K			E15-20Q			D/E35-39N/Q
-14	11.0085		-1.44304	1.55556		10.3882			-9.42616	-19.4957		-30.903	-17.8974		-23.4768	-27.5		-21.7637	-35.8462		-7.21519
-12	7.81197	10.9135		-4.09402	-5.31541			-24.2054		-19.1368	-8.88659		-26.7094	-15.6842		-39.7564	-22.7163		-20.0641	-7.96277
-11	8.11111	9.62427	18.8692	6.64103	-12.3957	0.886076		-24.2951	-16.6245	-3.91453	-7.86625	-15.1646	-14.1966	-11.4995	-15.6793	-34.1154	-18.7866	-7.53586	-15.4744	4.15719	11.3502
-10.5	50.3248	35.4085	30.0338	15.8974	-14.5812			-16.8769		6.55556	8.36263	15.0211	9.00855	-3.0817	5.19831	27.7051	24.5846	22.9198	37.7692	35.8911	39.6456
-10	72.0684	75.9876	60.135	31.5299	24.0538	4.827		-27.8042	-14.5485	40.1795	45.4395	46.9114	5.39316	36.2565	39.7975	11.2051	37.1596	44.8776	24.641	59.3657	69.7468
-9.5	87.1709	83.6539	89.1983	60.1197	50.1275			-3.25405		58.9744	67.3423	78.4473	28.3248	62.3302	65.6709	37.6795	61.9648	62.7848	51.1026	74.2916	82.0338
-9	95.2735	96.5667	89.0042	84.1368	69.5553	55.3333		36.029	47.8312	75.7863	79.4485	79.7046	50.8376	76.2013	76.3291	61.7564	72.3681	76.7932	68.6154	83.7918	93.7722
-8.5	94.0513			97.641		78.5654			70.3376	81.5556			62.8376			71.8846			73.5513
-8	100.393	99.221	97.3333	103.171	87.9697	90.7004		76.6563	84.135	85.7692	85.7911	91.7637	68.1709	85.5084	87.1899	75.5256	76.9804	76.7764	79	93.5677	99.9494
-7	99.7692	97.394	102.101	107.214	87.8249	94.346		81.9579	98.3544	84.9658	86.3909	87.2489	67.7863	82.7508	91.097	75.0897	74.1606	69.2489	77.2692	88.9142	96.2616
-6	103.41			105.504		96.7257			97.9831	85.2137			70.3162			75.9359			70.0128
mean of	Exp1	Exp2	Exp3	Exp1	Exp2	Exp3	Exp1	Exp2	Exp3	Exp1	Exp2	Exp3	Exp1	Exp2	Exp3	Exp1	Exp2	Exp3	Exp1	Exp2	Exp3
S9B	GoA activation
Δ%BRET
log c NPY / M	WT Y2R-eYFP									Δ2-41					D42A_S43A_T44A					E15-20K					D/E35-39K					E15-20Q					D/E35-39N/Q
-13	1.13408	1.35596	0.687332	-1.22188	1.81338	0.544749	-2.20217	-0.349057	-0.693773	1.15517	0.569876	0.899108	0.666812	-0.0564722	0.543004	1.9512	0.517372	-0.289593	-1.02788	0.685546	1.36915	1.65192	-0.379174	1.02868	0.718798	1.03937	0.536473	1.33242	0.642592	1.02487	0.298474	0.487284	2.0498	2.37563	2.04112	0.316566	-0.57723	0.519892	0.0596763
-11	-1.13408	-1.35596	-0.687332	1.22188	-1.81338	-0.544749	2.20217	0.349057	0.693773	-1.15517	-0.569876	-0.899108	-0.666812	0.0564722	-0.543004	-1.9512	-0.517372	0.289593	1.02788	-0.685546	-1.36915	-1.65192	0.379174	-1.02868	-0.718798	-1.03937	-0.536473	-1.33242	-0.642592	-1.02487	-0.298474	-0.487284	-2.0498	-2.37563	-2.04112	-0.316566	0.57723	-0.519892	-0.0596763
-10	-10.181	-8.23491	-11.4408	-10.0181	-10.028	-8.30101	-6.23357	-4.81342	-6.55117	-1.58309	-2.75748	-3.00874	-1.78037	-2.42637	-0.458988	-3.00233	0.905185	0.403116	-0.364523	-9.56583	-4.76257	-8.26352	-7.68359	-7.49622	-4.20286	-2.42691	-7.20642	-1.83887	-3.34237	-11.6202	-7.05556	-10.6177	-7.77187	-9.43243	-13.1727	-10.0624	-13.0169	-7.58742	-10.4504
-9.5	-20.054	-17.8696	-22.9347	-12.1773	-17.9559	-18.8205	-17.2005	-9.58306	-13.9263	-6.02537	-5.18625	-8.03896	-5.17496	-4.59564	-0.81338	-4.43375	-1.08657	-0.252577	1.25173	-17.207	-12.2369	-18.9693	-16.8413	-18.9743	-12.8495	-6.65809	-16.8603	-12.5697	-12.0578	-20.8871	-14.4728	-19.9732	-19.6719	-20.705	-22.5881	-19.7282	-23.158	-20.4478	-20.9734
-9	-27.1413	-28.136	-33.3165	-30.0418	-28.2513	-30.7765	-28.5021	-27.5504	-24.704	-14.7637	-13.1006	-17.9114	-15.1478	-13.3612	-3.12355	-7.6566	-2.19102	-1.56014	-2.10076	-27.027	-21.1298	-28.1464	-28.1789	-28.9082	-20.8204	-15.7824	-29.4136	-24.1053	-23.1384	-28.1052	-22.2759	-29.7354	-29.856	-29.7156	-28.9294	-29.0763	-30.3498	-28.8102	-29.996
-8	-34.5528	-38.6011	-40.0768	-35.3612	-39.109	-38.8444	-36.9961	-38.493	-33.53	-30.8148	-33.1799	-34.1532	-31.9143	-31.9269	-20.8164	-16.7498	-16.7554	-16.8201	-17.6587	-34.2011	-33.2271	-36.5171	-38.9967	-39.1694	-33.1155	-30.1644	-40.4413	-37.3586	-37.4176	-34.2481	-32.3824	-36.9777	-36.5911	-37.9092	-34.6147	-37.8234	-33.5187	-35.7481	-37.6046
-7	-36.5841	-40.5851	-42.2115	-36.4538	-41.2419	-41.3215	-39.1881	-40.954	-36.5138	-35.8617	-40.8389	-39.4905	-39.2972	-38.439	-33.6079	-33.5608	-32.6858	-33.3036	-32.3846	-36.4472	-36.3824	-38.7919	-40.7803	-40.5137	-34.5092	-33.9195	-43.5138	-40.3462	-40.4193	-36.1467	-34.4101	-39.547	-38.7347	-39.3105	-36.1827	-39.6357	-39.4252	-38.2227	-40.437
-6	-38.5056	-42.5055	-44.0898	-36.7886	-40.7812	-40.8484	-41.0096	-40.2235	-39.5717	-37.3726	-43.7961	-42.4454	-41.2268	-41.2629	-34.9828	-36.9849	-35.4677	-38.6915	-37.4657	-36.3833	-36.3455	-38.9214	-40.9783	-41.1602	-33.8495	-33.5271	-44.8201	-39.9353	-40.9248	-36.2254	-34.2998	-40.1605	-39.4916	-40.2903	-35.9567	-40.3995	-39.2998	-37.4445	-39.8324
mean of	Exp1	Exp2	Exp3	Exp4	Exp5	Exp6	Exp7	Exp8	Exp9	Exp1	Exp2	Exp3	Exp4	Exp5	Exp1	Exp2	Exp3	Exp4	Exp5	Exp1	Exp2	Exp3	Exp4	Exp5	Exp1	Exp2	Exp3	Exp4	Exp5	Exp1	Exp2	Exp3	Exp4	Exp5	Exp1	Exp2	Exp3	Exp4	Exp5

## Sheet: Fig. S10
S10B		Quantification of receptor internalization
fluorescence intensity of membrane, normalized to before stimulation
	WT Y2R-eYFP						Δ2-41						D42A_S43A_T44A						E15-20K						D/E35-39K						E15-20Q						D/E35-39N/Q
	before stim			10 min, 100 nM NPY			before stim			10 min, 100 nM NPY			before stim			10 min, 100 nM NPY			before stim			10 min, 100 nM NPY			before stim			10 min, 100 nM NPY			before stim			10 min, 100 nM NPY			before stim			10 min, 100 nM NPY
	117.838	96.6401	132.445	55.9713	36.7732	10.8195	77.2923	113.467	72.1966	65.1921	37.2975	30.2797	106.986	113.213	131.124	152.296	34.4437	103.355	90.9972	123.647	46.8298	67.1666	119.92	37.8649	125.362	109.091	201.088	43.909	57.8252	65.5048	110.501	172.037	83.5964	37.5305	86.3665	20.6904	119.027	120.01	66.6597	62.5994	48.047	110.441
	104.836	86.5449	138.018	57.6702	17.7531	16.2908	97.4095	121.479	83.7585	48.9656	28.985	46.0753	124.427	151.008	112.902	105.87	41.685	105.678	115.773	127.434	53.5376	79.7276	115.266	57.8421	127.278	102.359	102.311	48.4071	60.5436	70.0894	104.961	151.211	144.318	56.0544	77.6019	17.0742	84.2799	128.459	98.7451	36.2075	43.745	76.2554
	87.832	95.7544	88.8378	43.3876	18.7354	15.5811	113.61	127.811	122.289	58.2195	33.6097	21.8554	98.7395	91.3685	65.91	140.781	115.318	78.903	88.7795	125.994	60.3864	79.735	129.375	108.002	62.1199	118.793	165.292	39.9423	51.3268	37.6511	101.286	168.053	123.113	16.3965	93.9654	13.3628	94.847	117.218	113.25	47.9335	63.644	85.5207
	96.1301	124.849	61.9336	20.592	30.4438	13.4563	111.172	125.149	116.074	86.8267	70.4769	27.3228	123.488	93.16	106.089	152.047	39.5686	173.063	98.4369	128.528	34.4018	80.6925	104.523	47.4157	78.8396	71.1425	259.679	61.7411	66.9069	56.1432	97.8051	193.751	86.6821	37.2481	74.5484	8.75918	107.665	113.75	124.23	67.4173	59.1646	70.1044
	125.849	53.4685	78.6897	66.8244	19.2728	43.2035	115.683	103.649	117.91	85.4464	44.8802	52.2535	78.4437	112.447	70.0542	154.749	54.4845	158.421	124.149	141.207	64.3923	50.0749	132.961	61.257	115.111	122.702	127.893	27.9836	58.58	29.3889	86.1989	143.315	116.201	24.3248	115.536	5.30431	113.877	62.7229	105.858	48.0878	61.178	64.1897
	83.0248	100.453	78.5877	10.4874	31.1107	41.7353	119.365	127.918	85.5989	81.7577	46.0922	37.4379	43.135	79.7191	83.0219	133.174	76.8976	96.5854	92.3223	117.515	43.1112	64.0184	72.3183	20.5465	78.1835	124.639	115.355	47.2649	58.3431	30.6295	110.333	91.677	89.4563	18.3051	81.9557	11.6822	116.995	120.59	95.9948	39.0091	63.3943	109.148
	77.9987	117.357	65.9324	70.0794	32.7929	148.028	85.1394	131.494	73.4938	71.8722	52.9503	54.1717	76.9386	46.5051	110.655	124.025	69.7189	111.583	81.077	157.316	90.2803	13.9955	60.7498	41.337	96.4286	86.2275	90.0479	60.0178	67.2137	30.6524	111.844	155.287	108.012	62.219	98.6304	10.3809	108.985	91.7261	94.6437	39.1472	23.1066	94.3154
	54.1399	87.1832	133.924	35.9429	86.5088	13.8707	83.3063	116.358	95.056	59.9019	39.1324	48.8108	148.104	70.4559	70.7889	81.4965	39.798	132.702	106.373	89.7115	125.263	40.8223	44.9179	76.0082	87.4811	150.981	83.5662	51.5497	56.3749	42.3522	93.3517	63.4989	143.885	25.2631	56.2843	48.6585	86.7476	80.7476	77.0857	44.0389	19.4527	110.782
	123.953	86.3729	117.801	51.7815	25.1466	22.1914	95.921	115.387	113.946	69.1999	68.4351	41.0769	99.7387	84.8759	114.544	146.428	98.3698	103.804	93.5934	85.1585	127.937	50.679	45.2162	20.8591	87.1133	81.2204	113.832	49.7934	47.5848	29.9024	85.5431	68.1105	77.1647	43.6164	75.7593	13.0312	79.7536	162.204	60.3915	35.608	35.7701	141.828
	128.399	72.2146	134.44	22.2857	10.1706	33.2892	101.102	84.8096	99.0025	76.1669	42.0812	41.1762		90.7558	257.699	100.301	60.5046	177.192	108.498	87.3381	129.715	37.7045	51.6011	57.8472	142.083	92.5619	56.3902	65.3189	135.872	76.1405	98.1759	79.5826	82.0886	63.5566	101.474	17.5259	87.8222	63.7194	97.9503	40.6808	37.0111	47.8615
	65.0321	53.9422	101.274	45.398	37.8776	26.3496	102.663	97.2049	78.4658	68.0223	41.7589	17.8227	97.3226	103.64	125.08	64.6037	155.384	97.5809	112.422	121.533	117.865	73.8495	43.1068	46.4384	98.8516	167.17	72.237	26.8198	51.8811	22.4008	100.085	100.476	101.307	17.382	58.402	19.4279	85.6956	117.512	197.315	62.796	25.1455	69.4832
	53.2716	66.4289	115.801	55.2773	74.929	24.3119	100.032	100.304	100.65	61.6489	54.3348	21.9631	127.244	120.649	84.4507	118.145	152.096	91.119	98.7471	67.8651	108.952	61.6554	40.8379	48.9357	163.758	107.806	101.624	25.7107	73.3856	40.8628	105.433	63.5488	70.5102	37.4311	40.1994	23.8387	88.0156	97.37	100.632	70.8003	19.3667	60.5275
	106.595	154.696	78.6175	45.2224	51.3424	34.7192	86.6778	80.6742	101.462	88.7837	44.9746	56.8797	125.867	66.6107	135.433	88.3355	182.169	82.1145	112.358	95.8761	121.566	76.9377	43.7289	16.5826	114.999	118.616	114.905	29.7489	67.0056	44.9463	89.8303	52.9579	80.2241	37.3881	44.5056	33.0809	67.6394	75.2101	77.4622	46.8735	24.1744	57.5325
	95.0839	157.877	73.0293	40.8376	52.8515	16.9984	91.1545	84.323	77.7682	84.2358	100.49	21.141	57.0749	117.398	115.382	119.057	81.0582	112.543	110.213	89.7077	147.418	58.046	50.904	19.5031	55.6665	110.581	75.754	49.435	41.0043	35.7312	96.8715	50.9993	78.177	31.9267	30.8694	22.1069	108.13	59.3134	101.577	32.2194	19.3263	59.0049
	90.7693	77.1708	158.924	13.3001	29.2798	42.054	130.292	106.984	86.5682	63.3212	62.9597	16.4932	118.744	135.664	114.554	96.6033	94.8963	131.727	108.908	78.1353	141.253	44.8737	50.3351	56.3704	78.4932	60.5664	57.0573	33.2442	58.4949	80.0898	93.4471	102.326	79.2493	59.9262	57.9794	23.337	115.791	50.2898	74.9817	39.5647	35.0615	44.8058
	160.265	89.4898	49.7266	19.7405	50.1413	24.6986	103.038	45.1825	102.748	76.1744	54.5845	35.5915	65.5378	71.9745	72.6596	100.163	71.1271	144.732	102.473	77.1875	105.62	74.1639	79.5932	15.7247	82.1325	83.9191	73.6699	58.2632	49.1824	38.0676	100.131	96.2364	77.5813	32.8393	72.2321	27.6152	134.783	107.043	152.274	26.7255	45.1783	73.8983
	106.046	91.1752	88.5339	8.63973	54.0303	41.7884	122.841	73.0181	86.5562	69.9856	160.711	22.6619	92.6673	61.592	50.2235	117.96	145.706	146.301	105.734	61.0537	67.6635	24.8613	89.0068	13.5566	91.3966	70.005	70.6276	52.9441	54.2229	33.5977	95.6856	84.9187	73.452	26.2873	72.0452	20.6404	97.0852	68.7099	197.256	66.7871	41.4363	56.6771
	118.459	100.25	59.6175	35.8219	42.0544	39.9122	71.5949	92.3096	92.5394	55.5975	50.4318	44.6082	76.2572	57.2243	130.063	92.7568	85.6628	154.178	88.9655	84.4462	137.256	14.2084	97.9626	18.236	121.294	62.6926	90.3285	44.1935	81.1217	47.2157	149.714	111.849	52.7415	44.1434	53.218	31.5493	115.661	87.4848	75.9772	51.2359	53.8321	40.4346
	94.4125	88.1177	61.1389	31.0924	20.9518	29.5814	105.173	56.0498	76.7761	64.8472	75.7808	48.2531	121.125	82.7265	73.3875	98.921	37.4352	170.984	75.3349	82.1337	159.799	50.2081	38.9034	12.2857	73.0523	102.953	106.479	35.2582	59.3014	53.3126	79.891	65.3403	113.846	61.2918	71.1048	25.2264	86.267	49.9637	121.285	51.9969	35.4153	66.0532
	110.065	91.5692	69.8846	23.4273	19.482	55.5783	86.533	59.4253	88.1526	78.2751	54.9522	29.6275	118.16	67.473	95.932	81.7197	33.6738	142.487	84.844	143.451	115.143	38.705	28.0661	12.6492	120.356	53.7324	122.94	42.9543	30.3736	35.507	88.9118	138.472	95.1785	28.6473	87.2256	32.5341	83.0064	81.7049	84.5419	59.6975	56.0654	119.26
	99.699	85.5977	82.8819	45.4491	47.0807	29.4412	90.9038	142.995	100.339	67.1088	47.9878	106.974	99.3539	88.1339	146.668	123.39	49.2247	132.118	94.2408	67.8461	107.958	28.9131	35.51	17.429	103.178	48.5628	104.287	32.3621	27.3468	28.0354	115.5	99.1482	71.734	32.5731	60.7786	36.218	117.925	112.03	118.518	60.0878	45.6129	88.7081
	90.7001	109.967	70.0397	58.5099	32.178	24.4479	103.808	138.717	107.998	40.774	49.8789	34.1436	83.9246	95.372	138.961	108.531	68.3522	112.861	103.031	106.37	176.745	67.2674	34.7635	15.7832	102.711	59.8466	119.154	54.2516	33.4884	48.5021	106.124	92.2053	95.6603	44.2917	86.9063	31.8171	80.2431	122.285	111.342	37.9477	54.4696	94.8299
	100.647	95.593	75.426	29.817	12.0025	14.0279	112.024	149.138	78.2468	83.802	40.9717	31.4667	57.7252	100.769	179.039	109.483	51.6895	98.7524	71.6893	67.4054	156.764	95.2818	40.9225	30.021	111.675	66.5242	112.989	61.5829	40.371	37.2541	106.126	127.337	77.724	43.9	68.4855	33.843	110.832	94.2452	70.7674	36.4396	40.513	169.899
	89.9617	51.0578	159.107	31.8416	20.8806	18.6897	84.1625	156.046	87.206	83.7211	52.2767	94.5474	82.4605	59.278	210.789	108.459	52.2746	136.696	99.2813	116.789	161.004	67.3501	48.411	25.4661	120.87	74.7114	125.88	40.2263	26.1334	54.5867	47.7058	117.569	112.866	40.1733	59.0835	29.3996	102.215	122.867	100.391	42.5807	52.605	110.639
	105.397	63.3938	135.279	11.8615	36.5576	38.9539	67.2989	134.257	73.7606	54.2465	50.0932	94.1513	101.182	77.2555	78.5763	103.821	92.0322	87.4048	118.029	70.8595	125.576	74.4772	57.0677	24.5701	101.084	76.9605	72.6976	32.9892	29.8208	51.2215	90.2123	92.3945	86.4531	64.8778	81.2684	38.374	79.0696	93.6269	103.796	60.9672	53.7354	78.7004
	74.0022	129.431	83.5746	35.7181	74.8738	18.4794	107.478	117.4	91.6228	77.5365	58.7099	63.4217	126.965	100.275	50.4351	117.373	99.8937	184.527	72.1032	70.908	184.222	41.5444	29.6151	25.7457	108.327	60.3067	75.0517	48.4947	39.3763	50.4909	114.543	133.265	79.6735	42.7767	72.8068	34.4636	86.44	124.884	60.0506	69.7739	55.8891	42.9444
	96.6648	110.426	88.5934	20.5967	40.2703	31.7636	107.034	95.6298	118.417	71.4423	35.2012	61.8948	127.478	130.768	42.6223	99.02	82.477	137.87	109.893	117.97	81.5493	12.1623	39.0145	33.5071	83.3499	40.9527	80.5328	32.2652	41.8912	40.6564	99.8048	97.7155	135.467	25.8137	76.5558	31.7082	76.0577	130.093	116.138	59.7756	43.49	37.6216
	105.361	185.943	62.9131	19.4228	55.0668	29.796	133.008	120.875	123.009	72.775	50.6052	32.7076	110.505	157.478	70.8973	100.532	87.6815	149.966	123.925	242.179	86.5477	15.5412	33.942	19.817	103.735	59.6309	75.6375	35.0499	42.7007	36.4582	107.745	69.8369	87.9797	29.9725	54.5358	36.4094	113.693	122.864	93.5959	44.1062	32.0186	61.1863
	92.8232	162.885	68.7011	42.5992	39.7648	9.20674	89.0041	112.577	113.32	81.9753	39.4783	94.8154	92.1986	92.2011	44.0156	107.541	63.753	152.221	113.175	84.2287	61.2201	47.4481	66.3351	52.5298	84.2038	104.148	59.8419	37.1134	28.5223	38.237	97.6213	82.9937	80.9073	23.5634	97.9976	56.553	105.013	100.581	97.7224	35.5182	32.7017	44.009
	144.744	110.704	58.5955	34.9617	19.841	38.2336	105.279	137.961	179.536	77.7439	40.2854	78.4167	118.208	92.4421	31.5744	128.51	93.1058	115.773	94.6318	67.5764	70.2727	64.212	28.1449	25.7902	80.8668	129.083	52.5944	30.0043	54.6724	52.7444	114.618	83.7716	87.4104	52.9512	77.3441	56.6644	119.13	132.128	60.7303	25.6293	34.6864	59.7599
		91.3058	93.644		23.1692	26.2051		54.1342	109.256		40.3181	44.0541		134.68	114.32		110.087	77.9195		128.174	72.6963		40.1485	76.4467		145.751	114.746		32.688	48.5568		62.3495	83.8379		87.9594	37.5394	127.306	63.201	130.076		40.7627	53.8159
		60.5328	129.761		32.521	53.2899		69.6135	65.5792		36.3025	97.7149		67.6737	77.9448		142.812	85.7745		95.1676	73.225		101.02	87.1044		85.5912	97.2037		25.3346	36.4847		51.4718	80.0464		46.08	33.5489		100.263	105.072		43.4539	68.8348
		91.9663	86.4091		21.2396	35.8921		61.8385	87.5674		31.429	42.0594		111.947	75.0821		121.102	190.295		101.855	73.488		85.6619	52.5298		79.84	88.4297		39.4856	45.8004		75.0012	92.507		88.8836	32.7443		66.1716	137.688		53.5962	51.2748
		78.973	98.325		13.2567	29.0396		55.3807	77.9297		82.943	68.1999		103.09	62.4361		97.8155	136.364		69.6458	75.7464		64.8687	42.7871		103.586	131.131		106.762	34.5012		86.8831	54.9188		104.005	69.3765		69.2857	59.8289		58.4358	99.7678
		141.777	104.619		32.6102	17.9248		28.7616	171.949		38.2345	55.19		130.297	87.8094		166.605	146.794		60.4107	87.1133		39.7828	49.411		104.418	75.7346		30.8793	35.8088		79.3933	169.916		61.5205	61.3143		112.523	59.6679		21.5139	40.832
		94.4673	140.262		25.5523	13.4563		49.7555	103.038		38.4742	42.2807		115.139	90.9836		131.301	184.327		55.1569	85.5729		41.1238	65.8995		148.671	64.1583		34.4239	46.6457		68.0164	145.574		93.7413	45.4639		120.026	95.6058		22.6635	35.6953
		176.807	211.834		39.9761	21.0929		64.7618	86.5491		62.0509	39.9832		109.922	111.514		95.6502	145.856		140.525	86.4206		57.2994	75.0677		202.628	82.7104		36.424	80.5645		68.8872	99.7671		65.6863	32.6855		65.2866	67.5737		38.0088	36.5424
		90.3107	121.742		37.8617	17.7654		145.671	162.105		53.8264	99.4584		132.954	83.997		80.1375	178.61		75.9662	40.7257		49.846	22.3156		202.628	62.6407		63.8422	79.1228		128.874	189.783		39.3333	22.4598		107.512	100.387		18.624	55.3071
		112.607	79.58		17.9273	44.8566		110.13	91.6778		40.1265	66.7017		123.285	121.788		60.7923	190.224		98.22	79.9009		38.4959	19.9111		78.7237	71.2259		63.0464	62.9813		67.0725	211.981		43.5292	18.7697		151.513	70.0249		79.8392	45.9206
		64.7	161.555		19.5797	31.107		91.3591	99.882		51.5712	46.7454		158.581	60.5942		49.5571	180.369		77.5076	114.861		54.5642	19.0634		129.677	132.277		58.8989	53.4697		162.166	79.0116		33.2089	18.7684		132.866	122.914		68.5813	47.5812
mean	100	100	100	36.1519	34.5964	30.9532	100	100	100	70.8522	52.6421	50.2607	100	100	100	112.536	86.6585	133.494	100	100	100	53.2108	60.6458	39.2614	100	100	100	43.2946	52.0663	46.5577	100	100	100	38.7557	71.2403	29.5987	100	100	100	48.0751	42.5179	72.0498
	Exp1	Exp2	Exp3	Exp1	Exp2	Exp3	Exp1	Exp2	Exp3	Exp1	Exp2	Exp3	Exp1	Exp2	Exp3	Exp1	Exp2	Exp3	Exp1	Exp2	Exp3	Exp1	Exp2	Exp3	Exp1	Exp2	Exp3	Exp1	Exp2	Exp3	Exp1	Exp2	Exp3	Exp1	Exp2	Exp3	Exp1	Exp2	Exp3	Exp1	Exp2	Exp3

## Sheet: Fig. S11
S11B	Expression levels Nluc-Y2R-eYFP
% WT Nluc-Y2R-eYFP
	Nluc-Y2R-eYFP				Nluc-Δ2-41				Nluc-D42A_S43A_T44A				Nluc-E15-20K				Nluc-D/E35-39K				Nluc-E15-20Q				Nluc-D/E35-39N/Q
Exp1	102.013	100.264	97.7709		68.9837	62.1764	63.8543		77.6366	83.557	83.3413		99.4247	79.7699	99.6884		108.821	102.469	104.53		126.246	122.244	124.377		83.4612	90.0288	96.7881
Exp2	99.8797	97.136	99.6149	103.418	75.9326	41.7088	54.1998	43.0806	58.5078	54.9458	54.1035	52.9001	55.9326	67.3406	45.5836	57.3285	47.7016	52.6354	61.781	54.4645	69.4103	68.3273	65.9446	66.787	55.5716	61.9013	48.1107	60.9146
S11C	GqΔ6i4myr activation
% inositol phosphate of WT Nluc-Y2R-eYFP
log c NPY / M	WT HA-Y2R-eYFP				Nluc-Y2R-eYFP					Nluc-Δ2-41		Nluc-D42A_S43A_T44A				Nluc-D42A			Nluc-S43A			Nluc-E15-T44A			Nluc-E15-20K		Nluc-D/E35-39K		Nluc-E15-20Q		Nluc-D/E35-39N/Q
-14	2.99739	-1.58699	7.70604		5.68933	-9.025	14.4312		-0.842105		-30.8158	23.4105	32.5039		0.54386	18.1303	-2.4869e-14	-5.97368	19.8143	4.73695e-15	-12.9211	19.2477	15.35	-11.1491		-27.3509		-24.5965		4.87719		-10.0395
-12	2.68875	8.29771	0.0682415	10.9135	6.41328	12.6	2.08483	6.60145		-16		16.2339		-5.31884		19.9245	23.6433		24.4964	35.0423		41.0607	-1.42109e-14		16.1159		22.5797		7.31884		6.33333
-11	8.26804	17.6642	9.97375	9.62427	1.79415	10.6667	0	14.7464	16.5789	-16.7101	-35.5351	9.72616	25.1706	-6.78261	-5.81579	24.3075	18.1265	4.55263	41.3834	59.9718	10.8158	47.2301	10.9936	-9.65789	25.8986	-12.9912	26.2536	-8.09649	10.529	17.5526	15.8696	8.43421
-10.5	28.5969	43.6391	25.979	35.4085	4.53258	32.7917	43.2219	34.8406	29.4825	-9.8913	-17.8333	18.6969		2.02174	-5.65789	46.7579	55.4943	3.12281	47.3481	40.8451	16.7193	45.4596	16.0208	4.91228	35.3261	18.5	28.6014	-0.649123	32.5217	35.5614	23.9928	16.4342
-10	58.4639	74.1547	61.7638	75.9876	41.0607	59.4625	59.8097	66.4855	55.886	2.76812	-5.09649	10.3163	28.0525	-0.0144928	3.89474	57.2317	48.8798	32.0351	73.497	67.9531	41.1053	49.5121	52.6004	29.9123	69.2754	36.2632	60.1232	33.0965	64.7899	62.8772	57.2681	45.6053
-9.5	87.6959	91.8513	89.1496	83.6539	73.198	88.05	80.9353	92.8768	87.6228	30.2464	2.27193	33.9235		29.8116	40.2018	95.9317	31.5019	64.9737	95.3809	58.0657	71.7105	88.5033	83.624	39.5175	91.5435	62.1053	84.1159	62.4386	95.6377	92.9649	76	68.2237
-9	95.9105	97.7005	97.5906	96.5667	91.4621	92.0125	100	98.1739	102.684	60.471	21.5702	60.7334	49.5118	55.5	56.2982	114.975	62.8349	95.193	114.495	86.8545	84.6754	112.48	76.1187	67.8509	99.9058	67.886	102.174	66.8772	104.319	104.702	91.0435	70.3289
-8.5													73.3596
-8	100.077	99.0737	97.601	99.221	93.9015	96.225	82.0399	101.572	103.518	83.971	51.9123	109.482	80.8031	90.5362	91.9825	127.683	100	100.43	118.445	96.0657	83.8158	127.258	100	84.9912	106.942	78.0175	108.877	80.114	107.08	108.991	93.7029	84.7763
-7	93.4295	96.3596	93.1496	97.394	95.5855			90.6159	87.1404	67.9348	47.6228	111.064	93.3648	95.1159	95.1404	118.894	88.685	94.3947	103.447	100	71.4298	122.246	75.4321	81.7982	103.043	64.5	101.79	82.6228	99.6304	102.044	85.6739	65.2632
-6													89.7953
mean of	Exp1	Exp2	Exp3	Exp4	Exp1	Exp2	Exp3	Exp4	Exp5	Exp1	Exp2	Exp1	Exp2	Exp3	Exp4	Exp1	Exp2	Exp3	Exp1	Exp2	Exp3	Exp1	Exp2	Exp3	Exp1	Exp2	Exp1	Exp2	Exp1	Exp2	Exp1	Exp2

## Sheet: Fig. S12
S12C	Expression levels Y2R-eYFP
fluorescence intensity of plasma membrane, normalized to WT Y2R-eYFP
	WT Y2R-eYFP			K301A			K304A			K301A-K304A			E302A			K301A-E302A-K304A
	94.5209	83.9908	131.924	98.7219	55.9938	68.6726	39.9088	31.9965	104.816	14.7033	13.9985	10.843	73.5163	49.9945	46.9865	n.d.	n.d.	n.d.
	100.822	85.9905	137.345	79.8177	71.9921	68.6726	52.5116	25.9971	43.3722	14.7033	27.9969	32.5291	88.2195	65.9927	54.2152
	159.635	83.9908	90.3587	69.3154	63.993	72.287	39.9088	33.9963	72.287	14.7033	29.9967	39.7578	56.7126	61.9932	133.731
	84.0186	105.988	130.117	96.6214	59.9934	75.9013	84.0186	25.9971	50.6009	29.4065	11.9987	61.4439	100.822	59.9934	50.6009
	92.4205	95.9894	133.731	96.6214	65.9927	72.287	44.1098	45.9949	79.5157	31.507	13.9985	32.5291	56.7126	65.9927	68.6726
	92.4205	79.9912	68.6726	86.1191	65.9927	75.9013	69.3154	59.9934	72.287	14.7033	19.9978	32.5291	136.53	67.9925	54.2152
	100.822	77.9914	119.274	96.6214	67.9925	72.287	39.9088	53.9941	65.0583	14.7033	11.9987	14.4574	149.133	53.9941	57.8296
	88.2195	125.986	72.287	73.5163	57.9936	79.5157	54.6121	37.9958	137.345	14.7033	11.9987	10.843	182.74	61.9932	101.202
	153.334	107.988	68.6726	69.3154	55.9938	61.4439	44.1098	87.9903	43.3722	14.7033	11.9987	36.1435	63.014	91.9899	162.646
	73.5163	85.9905	72.287	69.3154	63.993	65.0583	44.1098	25.9971	54.2152	25.2056	21.9976	18.0717	134.43	61.9932	184.332
	105.023	129.986	83.13	63.014	54.994	61.4439	48.3107	27.9969	86.7444	46.2102	11.9987	10.843	56.7126	51.9943	173.489
	102.923	73.9919	72.287	84.0186	67.9925	72.287	71.4158	25.9971	50.6009	14.7033	21.9976	25.3004	109.224	51.9943	43.3722
	73.5163	95.9894	83.13	60.9135	57.9936	65.0583	56.7126	27.9969	54.2152	25.2056	23.9974	21.6861	117.626	43.9952	65.0583
	94.5209	121.987	148.188	92.4205	55.9938	93.9731	37.8084	45.9949	43.3722	23.1051	15.9982	10.843	63.014	65.9927	46.9865
	84.0186	97.9892	101.202	105.023	65.9927	86.7444	37.8084	27.9969	54.2152	23.1051	13.9985	18.0717	134.43	71.9921	61.4439
		75.9916	86.7444		55.9938	72.287		61.9932	39.7578	21.0047	13.9985		63.014	73.9919	50.6009
		77.9914	115.659		71.9921	86.7444		27.9969	39.7578	16.8037	17.998			53.9941	39.7578
		143.984	75.9013		55.9938	151.803		27.9969	54.2152	16.8037	15.9982			89.9901	39.7578
		141.984	108.43		61.9932	101.202		25.9971	57.8296	16.8037	19.9978			43.9952	65.0583
		105.988			81.991			39.9956		23.1051	11.9987			77.9914
								25.9971		21.0047				47.9947
								25.9971		14.7033
								29.9967
								29.9967
mean	99.9821	99.989	99.9653	82.7583	63.0431	79.1352	50.9713	38.4958	63.3462	20.7946	17.1981	25.0595	99.1157	63.393	78.945
	Exp1	Exp2	Exp3	Exp1	Exp2	Exp3	Exp1	Exp2	Exp3	Exp1	Exp2	Exp3	Exp1	Exp2	Exp3	Exp1	Exp2	Exp3
S12D	Gi1 activation
Δ%BRET
log c NPY / M	WT Y2R-eYFP			K301A			K304A			K301A-K304A			E302A			K301A-E302A-K304A
-13	0.758647	0.137877	2.60303	-0.245967	0.008708	0.448057	-1.00545	2.32101	0.515991	-1.40809	0.802295	0.515084	0.54175	1.34898	2.06241	1.84942	1.0774	0.195164
-11	-0.758647	-0.137877	-2.60303	0.245967	-0.008708	-0.448057	1.00545	-2.32101	-0.515991	1.40809	-0.802295	-0.515084	-0.54175	-1.34898	-2.06241	-1.84942	-1.0774	-0.195164
-10	-4.30884	-5.36063	-4.6426	-3.77359	-2.37277	-2.39511	-5.76527	-5.05494	-7.47611	-1.99303	-2.56395	0.0145836	0.242929	-2.87604	-5.6375	-1.36941	-2.12711	-2.28048
-9.5	-11.3708	-10.8209	-11.2527	-9.56083	-8.99529	-10.3396	-13.0722	-6.19902	-11.1582	-4.10653	-3.38192	-2.59452	-2.71018	-6.08083	-5.94098	-3.00764	-0.0185326	-0.433153
-9	-15.9142	-17.0667	-12.4673	-15.0222	-13.8072	-13.7159	-20.634	-16.8782	-16.8727	-8.68253	-6.16021	-8.8184	-8.81267	-8.23552	-10.3303	-2.86047	-1.25555	-2.74457
-8	-22.6891	-24.7959	-18.2929	-21.404	-22.8953	-22.0598	-24.1833	-22.4068	-22.3064	-13.781	-14.1763	-14.1499	-19.0786	-19.8541	-21.4474	-4.85268	-3.96805	-5.68471
-7	-24.0521	-25.5647	-20.973	-23.4666	-24.7694	-21.4091	-22.7831	-22.1776	-22.583	-13.7323	-13.7175	-12.4433	-21.9245	-21.6172	-23.3893	-6.38206	-6.37904	-5.52351
-6	-22.5644	-24.8124	-15.5562	-24.3096	-25.0241	-21.1249	-22.1144	-18.9373	-21.5055	-14.0196	-11.1055	-13.2484	-21.745	-21.9486	-17.731	-6.21541	-4.65072	-6.18885
mean of	Exp1	Exp2	Exp3	Exp1	Exp2	Exp3	Exp1	Exp2	Exp3	Exp1	Exp2	Exp3	Exp1	Exp2	Exp3	Exp1	Exp2	Exp3
S12E	Arrestin-3 recruitment
netBRET, buffer corrected
log c NPY / M	WT Y2R-eYFP			K301A			K304A			K301A-K304A			E302A			K301A-E302A-K304A
-12	0.00092471		-0.00056427	0.000525098	0.000158827	0.000418452	0.00071422	0.00073681	-0.00033966	0.00111082	0.000577142	8.32417e-05	0.000360853	-1.5445e-05	-0.00029882	0.000454578	-0.000649402	0.000121912
-10	-0.00092471	0.00077856	0.00056427	-0.000525098	-0.000158827	-0.000418452	-0.00071422	-0.00073681	0.00033966	-0.00111082	-0.000577142	-8.32417e-05	-0.000360853	1.5445e-05	0.00029882	-0.000454578	0.000649402	-0.000121912
-9	0.00312986	-0.00077856	0.00135511	0.000541362	0.000918903	-0.000946902	-0.000158383	0.00076542	0.00157417	-0.00210777	-0.00110571	-0.000913928	-0.000670137	-0.000206055	-0.00032431	-0.000556592	-0.000995728	-0.000829928
-8	0.0362893	0.0331203	0.020891	0.0163247	0.011063	0.0120104	0.0309364	0.0178277	0.0194971	0.00147033	0.00190437	0.000771602	0.0069283	0.00243299	0.00203292	-0.000157655	0.000327842	-0.000698855
-7.5	0.0876801	0.0719804	0.0552005	0.0531767	0.0416824	0.0417819	0.0680335	0.0487029	0.0499777	0.00566866	0.00558154	0.00274024	0.0272971	0.00673451	0.010297	6.0845e-05	0.000436822	-0.000775112
-7	0.144197	0.1329	0.120177	0.110282	0.0846834	0.108917	0.106963	0.0828472	0.0966511	0.00980959	0.00998488	0.00613506	0.0528401	0.0220935	0.0397166	0.000268198	-0.000109172	-6.7045e-05
-6	0.204133	0.191786	0.1846	0.199175	0.16034	0.228901	0.137941	0.112644	0.137365	0.0119852	0.0111721	0.00537235	0.129462	0.0708496	0.115523	0.00111825	0.00172344	0.000312248
-5.5	0.206976	0.195491	0.188	0.213495	0.172747	0.227124	0.139975	0.114564	0.12914	0.0121757	0.0105259	0.00634029	0.140512	0.0940305	0.130792	0.000567463	0.00136892	0.00261826
mean of	Exp1	Exp2	Exp3	Exp1	Exp2	Exp3	Exp1	Exp2	Exp3	Exp1	Exp2	Exp3	Exp1	Exp2	Exp3	Exp1	Exp2	Exp3
